# Supplementary material for: Elevated Vulnerability of Chronic Leukemia Patients to COVID-19 Infection: A Systems Biology Approach
Source: Dr. Sulaiman Al Habib Med J. 2022 May 13;4(1):32–45. doi: 10.1007/s44229-022-00005-y (PMC9099323; doi:10.1007/s44229-022-00005-y)
Supplement: Supplementary file 1 — Supplementary file1 Information on the up-regulated DEGs identified by GEO2R analysis of three GEO datasets (p-value < 0.05, |logFC|≥ 0.2 DEGs from GSE8835, GSE24739, and GSE39411. (XLSX 29 KB) [file 44229_2022_5_MOESM1_ESM.xlsx]

## Sheet: GSE8835_Down-regulated DEGs
Table S4: List of identified DEGs by the GEO2R analysis of GSE8835 GEO datasets (P-value＜0.05, |logFC|≤ -2）
Gene symbol	P Value	logFC
DVL2	2.05283e-06	-0.196361
ZBP1	1.9383e-06	-0.203567
C7orf26	6.6285e-08	-0.228613
PRPS2	1.13816e-06	-0.231496
PHB2	3.38918e-08	-0.255653
LYRM1	3.59512e-07	-0.257106
MIR6733///EBNA1BP2	8.21495e-07	-0.265917
APOM	2.32377e-07	-0.276222
COG8///PDF	4.17406e-07	-0.279131
FLAD1	9.86304e-07	-0.287023
NENF	6.66546e-09	-0.289921
UROD	1.28058e-06	-0.290231
AP3D1	1.6163e-06	-0.290273
SETSIP///SET	1.93128e-06	-0.302482
TBC1D22A	1.61823e-06	-0.312875
UBE2D2	1.43865e-06	-0.313735
SMARCE1	5.64296e-07	-0.315484
AUP1	3.03323e-08	-0.317663
DFFB	1.48562e-06	-0.322403
STOML2	1.10122e-06	-0.325864
USP1	7.00897e-07	-0.33355
ECHS1	1.81458e-07	-0.337088
NME1	1.30726e-06	-0.342247
MPI	1.49184e-06	-0.350112
SETSIP///SET	1.19121e-08	-0.350514
FXR2	1.18832e-08	-0.353534
COPS6	1.57756e-06	-0.354523
UQCRHL///UQCRH	4.95617e-09	-0.358409
BCL2L13	9.91033e-07	-0.363414
IL24	1.68537e-06	-0.363666
PARP1	8.46144e-07	-0.369244
RANGRF	9.80962e-07	-0.376794
CKLF	1.84811e-06	-0.378772
ITPA	1.75469e-06	-0.380366
PFKP	2.67225e-07	-0.382227
ASMTL	1.62161e-06	-0.384998
PSMC5	1.2944e-06	-0.385212
EIF3I	8.53025e-07	-0.393756
KRT10	5.66521e-08	-0.401226
ECI1	1.51893e-06	-0.406701
LMAN2	9.80674e-08	-0.407101
TWF2	6.21099e-08	-0.410226
DDTL///DDT	5.18416e-08	-0.412416
CLPTM1	1.41558e-06	-0.412469
SIVA1	2.15076e-07	-0.419056
BCL2	1.85242e-07	-0.420109
MZT2A///MZT2B///PHGDH	1.63317e-06	-0.422942
TOR3A	1.51779e-11	-0.435903
EPS8L2	9.9622e-10	-0.43634
PSMB6	3.71103e-08	-0.436658
CCNB1IP1	1.07512e-07	-0.43758
RFXANK	7.94186e-10	-0.437632
LRRC14	9.78314e-10	-0.440148
AHCY	1.52178e-10	-0.441567
ZC4H2	4.93387e-07	-0.44283
EDF1	1.67587e-07	-0.443114
HADHA	2.03979e-10	-0.447918
NFATC1	3.92806e-09	-0.456272
PSMD4	4.45399e-07	-0.457508
ATP5G2	1.12008e-06	-0.459527
NDUFB8	1.87317e-06	-0.460524
MEA1	7.17839e-08	-0.460887
TRAPPC2L	1.79336e-06	-0.462791
LAMTOR2	5.28412e-09	-0.482418
PSMD8	1.01606e-06	-0.485821
EDF1	4.0474e-09	-0.491377
HSD17B10	1.35448e-08	-0.505223
PEBP1	9.82703e-08	-0.507259
MRPL40	9.33154e-10	-0.514971
MYDGF	8.2204e-09	-0.519887
DBI	1.44507e-07	-0.529672
MIR4784///MZT2A///MZT2B	9.98162e-08	-0.531559
NDUFA10	2.25953e-09	-0.532564
CLASRP	4.65289e-07	-0.536264
ATPIF1	4.6574e-11	-0.543336
SLC25A6	1.08428e-06	-0.559199
CELSR1	1.69027e-06	-0.562288
CDC42	3.00046e-13	-0.592007
NDRG3	3.23422e-07	-0.607556
PRKCB	1.10572e-06	-0.612451
DBI	2.72677e-07	-0.626619
HIVEP2	3.46923e-08	-0.62707
HIVEP2	2.44921e-08	-0.627465
SHMT2	5.53112e-09	-0.638486
BST2	8.23568e-08	-0.639299
KIAA0040	1.03869e-07	-0.651322
FAM134C	4.73328e-11	-0.659964
TCF3	1.40984e-06	-0.672803
CLIC1	2.9435e-08	-0.68888
TAGLN2	3.78218e-07	-0.68919
PRMT1	4.52826e-08	-0.689289
MCM5	1.25091e-07	-0.689751
CDC42SE1	4.4985e-07	-0.704614
RPS9	1.47025e-07	-0.715909
GANAB	6.07526e-11	-0.722201
FLNA	7.12339e-07	-0.749516
FUS	2.35574e-09	-0.783643
HNRNPF	1.13156e-08	-0.795594
ARF6	1.13486e-11	-0.822999
HNRNPC	3.76543e-07	-0.851735
VOPP1	2.87541e-11	-0.866783
SH3BP5	8.49459e-08	-0.906098
ARPC1B	2.47379e-13	-0.999416
ERP29	1.54051e-12	-1.02658
FMOD	1.04759e-06	-1.09825
KCNN4	7.55312e-09	-1.11904
CDK14	7.09289e-08	-1.32916
TCF4	1.74099e-08	-1.5336
TCF4	3.42335e-07	-1.5398
TCF4	1.59309e-08	-1.58042
TCF4	1.10112e-07	-1.80758

## Sheet: GSE39411_Down-regulated DEGs
Table S5: List of identified DEGs by the GEO2R analysis of GSE9411 GEO datasets (P-value＜0.05, |logFC|≤ -2）
Gene symbol	P Value	logFC
PIGR	5.1966e-88	-4.08277
LEF1	2.44561e-80	-5.39191
ABCA6	4.00814e-80	-6.09439
CLNK	1.80004e-70	-6.39835
ABCA9	2.53729e-68	-4.94624
LEF1	2.02826e-66	-4.47479
ROR1	1.67968e-64	-3.23892
ROR1	1.02429e-59	-3.21128
SNX18	2.311e-59	-2.4662
CCDC88A	4.4964e-57	-3.43519
ADTRP	9.8265e-56	-5.53512
RPA1	1.26672e-54	-1.65526
CELSR1	6.42596e-54	-1.72637
CLNK	1.62804e-52	-3.30675
MCOLN2	8.22908e-52	-2.46408
CCDC88A	2.07939e-51	-3.93606
CCDC88A	6.15214e-51	-3.64197
FMOD	7.89262e-51	-3.28103
YME1L1	1.67017e-49	-5.15444
CTLA4	3.69954e-49	-7.71972
HS3ST1	8.21366e-49	-4.52254
ABCA9	2.52309e-48	-3.60434
CLNK	1.26939e-46	-2.85544
RASGRF1	2.0975e-46	-3.25075
RPA1	7.37371e-46	-1.42799
CREB3L2	2.29635e-45	-2.20249
CKAP4	3.60022e-45	-2.44179
YME1L1	5.52187e-45	-3.85775
SGPP1	6.96105e-45	-2.38883
TRAC///TRAJ17///TRAV20///TRDV2	7.4519e-45	-3.91048
TEAD2	7.60384e-45	-5.25738
MGC40069///TRAC///TRAJ17///TRAV20///TRDV2///YME1L1	9.96709e-45	-3.17501
ROR1	1.37334e-44	-3.11486
PMAIP1	1.58012e-44	-1.59426
WHRN	3.0628e-44	-5.68555
TRAC	6.85918e-44	-4.41603
CTLA4	1.21259e-43	-5.18785
CKAP4	1.35619e-43	-2.5074
CTLA4	4.73006e-43	-6.10893
ATXN1	9.54793e-43	-2.51153
SH3BP5	9.83153e-43	-1.28621
WHRN	4.39628e-42	-4.16051
SERINC5	1.01647e-41	-2.43741
FOXP1	3.5038e-41	-1.16278
PMAIP1	6.83226e-41	-1.81471
RRAS2	7.27212e-41	-1.57174
SGPP1	1.81117e-40	-2.26572
TCF4	2.26751e-40	-1.14045
CCDC88A	3.22356e-40	-1.90901
SKAP1	3.43604e-40	-1.3321
FOXP1	4.23956e-40	-1.25433
CCDC88A	5.22767e-40	-2.56628
FILIP1L	5.5382e-40	-3.71393
FGR	6.25445e-40	-2.04917
TRAC	7.54945e-40	-5.19011
TCF4	2.17708e-39	-1.27137
CD5	4.61286e-39	-2.99347
UGCG	4.98752e-39	-2.06412
TLK1	5.97457e-39	-1.03132
SMYD4	7.28053e-39	-0.906678
ISCU	7.84934e-39	-1.01485
FOXP1	1.58087e-38	-1.16678
SNX18	2.35217e-38	-2.35393
PITPNM2	3.07929e-38	-2.33869
PITPNM2	3.91983e-38	-3.61892
ATXN1	3.93428e-38	-2.54874
SIAH1	5.63762e-38	-1.15472
PTPN12	6.09237e-38	-1.67467
RRAS2	1.22981e-37	-1.24138
KIAA1551	1.55743e-37	-1.29075
MCOLN2	3.41408e-37	-2.06007
COL9A2	3.80846e-37	-1.61783
ATXN1	5.09239e-37	-2.03629
SH3BP5	1.23492e-36	-1.15757
TESC	1.28597e-36	-3.51304
TEAD2	2.12219e-36	-3.93537
PTPN12	4.18224e-36	-2.00378
BCL2	4.32551e-36	-1.70067
UGCG	1.0176e-35	-1.97476
ATP11A	1.01974e-35	-1.85904
LOC101929777///WNT3	1.11778e-35	-4.87181
RRAS2	1.26459e-35	-1.15884
SFMBT1	1.37372e-35	-1.76759
GGA3	1.48199e-35	-1.13347
TCF4	1.8329e-35	-1.32693
NEK3	2.62951e-35	-1.78183
LOC374443	3.2107e-35	-1.93221
SIAH1	1.47387e-34	-1.07759
METTL8	2.36328e-34	-2.06724
PPP1CC	2.91455e-34	-0.858965
GDF7	3.12288e-34	-2.48542
GAB1	3.27076e-34	-1.39811
PGGHG	3.30635e-34	-1.74128
HS3ST1	4.01359e-34	-2.00704

## Sheet: GSE24739_Down-regulated
Table S3: List of identified DEGs by the GEO2R analysis of GSE24739 GEO datasets (P-value＜0.05, |logFC|≥1）
Gene symbol	P Value	logFC
KCNK5	5.75274e-09	-1.85109
ARRB1	8.11831e-09	-1.45301
GTF3C6	1.17076e-08	-0.808638
RXFP1	1.42207e-08	-2.78929
LOC101928589///TMEM164	2.234e-08	-1.37124
COG4	3.15752e-08	-0.817044
PRPSAP1	3.78556e-08	-0.586376
NCF4	4.01566e-08	-1.80175
HIBCH	8.28129e-08	-1.03818
SELPLG	1.01124e-07	-1.59635
CNPY4	1.5628e-07	-0.836376
CCDC90B	1.83385e-07	-0.635329
LOC101928589///TMEM164	2.01159e-07	-0.980397
GLT8D1	2.37563e-07	-0.859851
ARRB1	2.39338e-07	-1.05478
CBR4	2.49138e-07	-1.00683
MKKS	2.6049e-07	-1.12304
KIAA1841	2.65867e-07	-1.10115
TUBB6	2.72004e-07	-1.66102
LOC101928589///TMEM164	2.91721e-07	-1.11637
MTAP	2.97556e-07	-0.79268
TBCK	2.99036e-07	-1.43909
LY6E	3.10326e-07	-1.11072
DUXAP10	3.30557e-07	-2.45285
EHD3	3.5819e-07	-1.16005
NDUFAF1	3.64007e-07	-1.16931
RXFP1	4.50241e-07	-2.20704
UBE2F	4.56566e-07	-1.04691
TFB1M	5.56443e-07	-0.659975
CRYZ	6.039e-07	-1.55451
SPNS1	6.41816e-07	-0.612052
ICMT	6.42734e-07	-1.25932
BRCC3	8.07311e-07	-0.574918
HSD17B4	8.34021e-07	-1.15451
ESYT1	8.53389e-07	-0.829888
LMAN2L	9.06503e-07	-0.628822
TIMMDC1	9.58015e-07	-1.07868
TAF6	9.66315e-07	-0.568627
SLX1B-SULT1A4///SLX1A-SULT1A3///SULT1A4///SULT1A3	1.03988e-06	-1.28669
XPR1	1.09401e-06	-0.806728
RNF135	1.14526e-06	-0.708809
KPNB1	1.27924e-06	-0.766216
NCF4	1.29285e-06	-1.66455
AUP1	1.41475e-06	-0.589291
MARCKS	1.46103e-06	-2.83634
DLC1	1.51027e-06	-2.20962
REPIN1	1.53e-06	-0.652704
PCMT1	1.56377e-06	-0.99536
KATNBL1	1.64888e-06	-0.604266
ASL	1.87485e-06	-1.10326
RAB27B	1.98173e-06	-2.11175
GART	2.0939e-06	-1.41202
BCCIP	2.10906e-06	-1.00194
PLD1	2.14687e-06	-1.04336
FASTKD1	2.41946e-06	-1.01886
SCRN3	2.45419e-06	-0.80897
C11orf98///LBHD1	2.47614e-06	-0.664405
COQ5	2.56229e-06	-0.827495
GATAD2A	2.70907e-06	-0.541119
LOC158402	2.7099e-06	-1.60783
CBR4	2.72615e-06	-0.981519
FAM173B	3.06991e-06	-0.731217
GCDH	3.15341e-06	-0.992658
NLN	3.41539e-06	-1.08868
RMI2	3.4484e-06	-1.34378
GAS2L1	3.63163e-06	-0.946873
NCKIPSD	3.70151e-06	-0.592173
RAB10	3.91724e-06	-1.06211
PCMT1	4.0272e-06	-1.03671
CSTF3	4.10029e-06	-1.1809
NDUFA8	4.34386e-06	-1.094
RRAS2	4.53598e-06	-1.46403
STEAP3	4.5931e-06	-1.44916
PHF6	4.65073e-06	-1.17204
MARCKS	4.69557e-06	-1.59974
NMI	4.94574e-06	-0.961163
TRIM6	4.98279e-06	-1.76149
GRPEL1	5.27539e-06	-1.3342
FSCN1	5.35e-06	-0.811046
PRIMPOL	5.50712e-06	-0.927004
VPS45	5.52691e-06	-1.27666
TRAPPC12	5.53807e-06	-0.778554
ELOVL6	5.55264e-06	-1.90737
SLC25A20	5.56112e-06	-0.890154
SPATS2	5.75515e-06	-0.698159
GLIPR2	5.91773e-06	-0.811706
ENTPD5	5.9309e-06	-0.895377
KANK1	6.15828e-06	-1.41604
HECTD3	6.1643e-06	-0.808227
C21orf33	6.17654e-06	-0.666218
MRPL3	6.21269e-06	-0.769539
CCDC86	6.28497e-06	-0.961985
HPF1	6.47746e-06	-1.07852
ACTL6A	6.53384e-06	-1.59804
PCYT2	6.54277e-06	-0.672447
FAM213B	6.5754e-06	-1.58676
STYXL1	6.60786e-06	-0.597941
NFE2	6.62998e-06	-1.20942
STON2	6.63896e-06	-1.7469
SCFD2	6.64215e-06	-0.685822
ASUN	6.77765e-06	-0.703626
CRADD	6.79762e-06	-0.605362

## Sheet: Overlap Down-regulated DEGs
295 Unique DEGs in "GSE8835", "GSE24739" and "GSE39411".
DVL2
ZBP1
C7orf26
PRPS2
PHB2
LYRM1
MIR6733///EBNA1BP2
APOM
COG8///PDF
FLAD1
NENF
UROD
AP3D1
SETSIP///SET
TBC1D22A
UBE2D2
SMARCE1
AUP1
DFFB
STOML2
USP1
ECHS1
NME1
MPI
SETSIP///SET
FXR2
COPS6
UQCRHL///UQCRH
BCL2L13
IL24
PARP1
RANGRF
CKLF
ITPA
PFKP
ASMTL
PSMC5
EIF3I
KRT10
ECI1
LMAN2
TWF2
DDTL///DDT
CLPTM1
SIVA1
BCL2
MZT2A///MZT2B///PHGDH
TOR3A
EPS8L2
PSMB6
CCNB1IP1
RFXANK
LRRC14
AHCY
ZC4H2
EDF1
HADHA
NFATC1
PSMD4
ATP5G2
NDUFB8
MEA1
TRAPPC2L
LAMTOR2
PSMD8
EDF1
HSD17B10
PEBP1
MRPL40
MYDGF
DBI
MIR4784///MZT2A///MZT2B
NDUFA10
CLASRP
ATPIF1
SLC25A6
CELSR1
CDC42
NDRG3
PRKCB
DBI
HIVEP2
HIVEP2
SHMT2
BST2
KIAA0040
FAM134C
TCF3
CLIC1
TAGLN2
PRMT1
MCM5
CDC42SE1
RPS9
GANAB
FLNA
FUS
HNRNPF
ARF6
HNRNPC
VOPP1
SH3BP5
ARPC1B
ERP29
FMOD
KCNN4
CDK14
TCF4
TCF4
TCF4
TCF4
PIGR
LEF1
ABCA6
CLNK
ABCA9
LEF1
ROR1
ROR1
SNX18
CCDC88A
ADTRP
RPA1
CELSR1
CLNK
MCOLN2
CCDC88A
CCDC88A
FMOD
YME1L1
CTLA4
HS3ST1
ABCA9
CLNK
RASGRF1
RPA1
CREB3L2
CKAP4
YME1L1
SGPP1
TRAC///TRAJ17///TRAV20///TRDV2
TEAD2
MGC40069///TRAC///TRAJ17///TRAV20///TRDV2///YME1L1
ROR1
PMAIP1
WHRN
TRAC
CTLA4
CKAP4
CTLA4
ATXN1
SH3BP5
WHRN
SERINC5
FOXP1
PMAIP1
RRAS2
SGPP1
TCF4
CCDC88A
SKAP1
FOXP1
CCDC88A
FILIP1L
FGR
TRAC
TCF4
CD5
UGCG
TLK1
SMYD4
ISCU
FOXP1
SNX18
PITPNM2
PITPNM2
ATXN1
SIAH1
PTPN12
RRAS2
KIAA1551
MCOLN2
COL9A2
ATXN1
SH3BP5
TESC
TEAD2
PTPN12
BCL2
UGCG
ATP11A
LOC101929777///WNT3
RRAS2
SFMBT1
GGA3
TCF4
NEK3
LOC374443
SIAH1
METTL8
PPP1CC
GDF7
GAB1
PGGHG
HS3ST1
KCNK5
ARRB1
GTF3C6
RXFP1
LOC101928589///TMEM164
COG4
PRPSAP1
NCF4
HIBCH
SELPLG
CNPY4
CCDC90B
LOC101928589///TMEM164
GLT8D1
ARRB1
CBR4
MKKS
KIAA1841
TUBB6
LOC101928589///TMEM164
MTAP
TBCK
LY6E
DUXAP10
EHD3
NDUFAF1
RXFP1
UBE2F
TFB1M
CRYZ
SPNS1
ICMT
BRCC3
HSD17B4
ESYT1
LMAN2L
TIMMDC1
TAF6
SLX1B-SULT1A4///SLX1A-SULT1A3///SULT1A4///SULT1A3
XPR1
RNF135
KPNB1
NCF4
AUP1
MARCKS
DLC1
REPIN1
PCMT1
KATNBL1
ASL
RAB27B
GART
BCCIP
PLD1
FASTKD1
SCRN3
C11orf98///LBHD1
COQ5
GATAD2A
LOC158402
CBR4
FAM173B
GCDH
NLN
RMI2
GAS2L1
NCKIPSD
RAB10
PCMT1
CSTF3
NDUFA8
RRAS2
STEAP3
PHF6
MARCKS
NMI
TRIM6
GRPEL1
FSCN1
PRIMPOL
VPS45
TRAPPC12
ELOVL6
SLC25A20
SPATS2
GLIPR2
ENTPD5
KANK1
HECTD3
C21orf33
MRPL3
CCDC86
HPF1
ACTL6A
PCYT2
FAM213B
STYXL1
NFE2
STON2
SCFD2
ASUN
CRADD
