# Supplementary material for: Elevated Vulnerability of Chronic Leukemia Patients to COVID-19 Infection: A Systems Biology Approach
Source: Dr. Sulaiman Al Habib Med J. 2022 May 13;4(1):32–45. doi: 10.1007/s44229-022-00005-y (PMC9099323; doi:10.1007/s44229-022-00005-y)
Supplement: Supplementary file 2 — Supplementary file2 Information on for the downUP-regulated DEGs identified by the GEO2R analysis of three GEO datasets (p-value < 0.05, |logFC|≤ − 0.2 DEGs from GSE8835, GSE24739, and GSE39411. (XLSX 39 KB) [file 44229_2022_5_MOESM2_ESM.xlsx]

## Sheet: Title
Supplementary File 3: Gene enrichment analysis of UP-regulated DEGs from chronic lymphocytic and chronic myelogenous sample of Leukemia

## Sheet: Biological Process
Go Term	Count	%	PValue	Genes	List Total	Pop Hits	Pop Total	Fold Enrichment	Bonferroni	Benjamini	FDR
GO:0050853~B cell receptor signaling pathway	8	3.11284	6.51364e-06	LAT2, IGLL5, PTPRC, IGKC, ABL1, CD38, IGLC1, IGHA2	222	54	16792	11.2059	0.0105804	0.0106368	0.0106368
GO:0006955~immune response	17		0.000148893	SMAD3, CXCL8, GPR65, LST1, TCF12, HLA-F, MR1, CXCL2, IGF1R, JCHAIN, HLA-E, IGKC, FTH1, IGLV1-44, IGLC1, IL7R, IGHA2	222	421	16792	3.05433	0.215854	0.0901012	0.0901012
GO:0045893~positive regulation of transcription, DNA-templated	19	7.393	0.000165526	SMAD3, KMT2A, ZBTB16, FOXJ2, RORA, NR1D2, HIF1A, PIAS1, ARNTL, MECP2, PPM1A, ID2, KAT6A, WAC, DVL3, CD38, TCF4, RREB1, SOX4	222	515	16792	2.79059	0.236869	0.0901012	0.0901012
GO:0000122~negative regulation of transcription from RNA polymerase II promoter	21	8.17121	0.00136269	KLF12, SMAD3, SATB1, ZBTB16, PRDM1, GATA2, N4BP2L2, PIAS1, MECP2, PPM1A, NIPBL, DACH1, HEY1, BCL6, ID2, CREBRF, EP300, TCF4, CALR, ZBTB7A, RREB1	222	720	16792	2.20616	0.892127	0.505064	0.505064
GO:0045087~innate immune response	15	5.83658	0.00172848	CR1, ANXA1, CYBB, PRDM1, MR1, MALT1, PIK3CG, JCHAIN, HLA-E, IGLL5, IGKC, ABL1, IGLC1, NLRP1, IGHA2	222	430	16792	2.63859	0.940694	0.505064	0.505064
GO:0050821~protein stabilization	8	3.11284	0.00216472	SMAD3, RASSF2, GNAQ, HIP1R, DVL3, EP300, CALR, SOX4	222	136	16792	4.44939	0.970952	0.505064	0.505064
GO:0030155~regulation of cell adhesion	5	1.94553	0.00241044	CXCL8, ABL1, PKP4, PRKX, DLL1	222	43	16792	8.79531	0.980571	0.505064	0.505064
GO:0050776~regulation of immune response	9	3.50195	0.00250145	SMAD3, IGKC, ITGA4, BCL6, SPPL2B, IGLV1-44, IGLC1, HLA-F, HLA-E	222	178	16792	3.82448	0.98326	0.505064	0.505064
GO:0008542~visual learning	5	1.94553	0.00285125	MECP2, KMT2A, KIT, HIF1A, PIAS1	222	45	16792	8.4044	0.990559	0.505064	0.505064
GO:0002250~adaptive immune response	8	3.11284	0.00347402	LAT2, ANXA1, PRDM1, PAG1, PIK3CG, JAM3, JCHAIN, HLA-E	222	148	16792	4.08863	0.996596	0.505064	0.505064
GO:0030099~myeloid cell differentiation	4	1.55642	0.00371144	BCL6, ZBTB16, KAT6A, PRKX	222	24	16792	12.6066	0.997694	0.505064	0.505064
GO:0030866~cortical actin cytoskeleton organization	4	1.55642	0.00371144	FMNL1, EPB41L2, EPB41L3, CALR	222	24	16792	12.6066	0.997694	0.505064	0.505064
GO:0050871~positive regulation of B cell activation	4	1.55642	0.00467648	IGLL5, IGKC, IGLC1, IGHA2	222	26	16792	11.6369	0.999526	0.587438	0.587438
GO:0006910~phagocytosis, recognition	4	1.55642	0.00577983	IGLL5, IGKC, IGLC1, IGHA2	222	28	16792	10.8057	0.999923	0.603902	0.603902
GO:0002237~response to molecule of bacterial origin	3	1.16732	0.0058408	CXCL8, CXCL2, MALT1	222	9	16792	25.2132	0.99993	0.603902	0.603902
GO:0045892~negative regulation of transcription, DNA-templated	15	5.83658	0.00642682	ZBTB16, ARID4A, NR1D2, ARNTL, MECP2, NIPBL, BCLAF1, DACH1, HEY1, BCL6, ID2, KAT6A, CD38, CALR, ZBTB7A	222	499	16792	2.27374	0.999973	0.603902	0.603902
GO:0032355~response to estradiol	6	2.33463	0.00702424	CST3, ANXA1, CD38, CALR, AREG, PAM	222	91	16792	4.98723	0.99999	0.603902	0.603902
GO:0030217~T cell differentiation	4	1.55642	0.00702641	PTPRC, KIT, IL7R, SOX4	222	30	16792	10.0853	0.99999	0.603902	0.603902
GO:0002474~antigen processing and presentation of peptide antigen via MHC class I	4	1.55642	0.00702641	CALR, HLA-F, MR1, HLA-E	222	30	16792	10.0853	0.99999	0.603902	0.603902
GO:2000773~negative regulation of cellular senescence	3	1.16732	0.00877014	CDK6, BCL6, ABL1	222	11	16792	20.629	0.999999	0.687509	0.687509
GO:0002479~antigen processing and presentation of exogenous peptide antigen via MHC class I, TAP-dependent	5	1.94553	0.00949025	PSMB1, PSME4, CYBB, HLA-F, HLA-E	222	63	16792	6.00315	1	0.687509	0.687509
GO:0001525~angiogenesis	9	3.50195	0.009521	CXCL8, HEY1, PDE3B, TNFAIP2, PRKX, RORA, HIF1A, PIK3CG, JAM3	222	223	16792	3.05272	1	0.687509	0.687509
GO:0006958~complement activation, classical pathway	6	2.33463	0.00993313	IGLL5, CR1, IGKC, IGLV1-44, IGLC1, IGHA2	222	99	16792	4.58422	1	0.687509	0.687509
GO:0045944~positive regulation of transcription from RNA polymerase II promoter	23	8.94942	0.0102832	KLF12, SMAD3, KMT2A, LMO2, TCF12, FOXJ2, SLC40A1, EBF1, ARID4A, RORA, GATA2, DLL1, HIF1A, ARNTL, ARMCX3, NIPBL, HEY1, NFATC2IP, KPNA6, STAT4, EP300, TCF4, SOX4	222	981	16792	1.77341	1	0.687509	0.687509
GO:0006911~phagocytosis, engulfment	4	1.55642	0.0107959	IGLL5, IGKC, IGLC1, IGHA2	222	35	16792	8.64453	1	0.687509	0.687509
GO:0007050~cell cycle arrest	7	2.72374	0.0109463	PPM1A, SMAD3, CXCL8, CDK6, ZAK, ABL1, CALR	222	141	16792	3.75516	1	0.687509	0.687509
GO:0006898~receptor-mediated endocytosis	8	3.11284	0.0116912	IGKC, IGLV1-44, HIP1R, IGLC1, CALR, IGHA2, SORL1, JCHAIN	222	186	16792	3.25332	1	0.688363	0.688363
GO:0043303~mast cell degranulation	3	1.16732	0.0122245	LAT2, KIT, PIK3CG	222	13	16792	17.4553	1	0.688363	0.688363
GO:0048872~homeostasis of number of cells	3	1.16732	0.0122245	RASSF2, CDH2, IL7R	222	13	16792	17.4553	1	0.688363	0.688363
GO:0032743~positive regulation of interleukin-2 production	3	1.16732	0.0141393	ANXA1, PDE4D, MALT1	222	14	16792	16.2085	1	0.761942	0.761942
GO:0045668~negative regulation of osteoblast differentiation	4	1.55642	0.014508	SMAD3, CDK6, ID2, AREG	222	39	16792	7.75791	1	0.761942	0.761942
GO:0001895~retina homeostasis	4	1.55642	0.0155351	IGKC, LYZ, IGHA2, JCHAIN	222	40	16792	7.56396	1	0.761942	0.761942
GO:0009791~post-embryonic development	5	1.94553	0.0156727	MECP2, KMT2A, HEG1, GNAQ, PRDM1	222	73	16792	5.1808	1	0.761942	0.761942
GO:0034976~response to endoplasmic reticulum stress	5	1.94553	0.0171522	CXCL8, FAM129A, CREBRF, ABL1, PLA2G6	222	75	16792	5.04264	1	0.761942	0.761942
GO:0006810~transport	11	4.28016	0.017199	SLC25A16, SLC25A3, SMAD3, HERC1, AKAP9, CREBRF, AQP3, SORL1, SLC5A3, SLC25A36, ABCG1	222	348	16792	2.39091	1	0.761942	0.761942
GO:0045599~negative regulation of fat cell differentiation	4	1.55642	0.0177094	SMAD3, RORA, GATA2, ARNTL	222	42	16792	7.20378	1	0.761942	0.761942
GO:0045740~positive regulation of DNA replication	4	1.55642	0.0177094	CST3, CALR, AREG, IGF1R	222	42	16792	7.20378	1	0.761942	0.761942
GO:0043547~positive regulation of GTPase activity	15	5.83658	0.0177304	IQSEC1, DENND3, CSF2RB, DOCK10, CYTH3, HERC1, GNAQ, KIT, SGSM2, AKAP9, DVL3, PKP4, RGL4, SPTAN1, SPTBN1	222	565	16792	2.00813	1	0.761942	0.761942
GO:0035162~embryonic hemopoiesis	3	1.16732	0.0183266	KMT2A, KIT, HIF1A	222	16	16792	14.1824	1	0.76737	0.76737
GO:0045666~positive regulation of neuron differentiation	5	1.94553	0.0195302	SPAG9, BCL6, TCF12, TCF4, GATA2	222	78	16792	4.84869	1	0.79732	0.79732
GO:0019731~antibacterial humoral response	4	1.55642	0.0200445	PLA2G6, IGHA2, JCHAIN, HLA-E	222	44	16792	6.87633	1	0.798358	0.798358
GO:0042789~mRNA transcription from RNA polymerase II promoter	3	1.16732	0.0205923	LMO2, HIF1A, SUPT6H	222	17	16792	13.3482	1	0.800648	0.800648
GO:0008380~RNA splicing	7	2.72374	0.0227227	IVNS1ABP, RBM25, DHX15, PRPF4B, THOC2, HNRNPH3, SUPT6H	222	166	16792	3.18962	1	0.832815	0.832815
GO:0000165~MAPK cascade	9	3.50195	0.0229496	PABPN1, KSR1, KIT, PSMB1, PSME4, AKAP9, CSF2RB, SPTAN1, SPTBN1	222	262	16792	2.59831	1	0.832815	0.832815
GO:0010628~positive regulation of gene expression	9	3.50195	0.0229496	SMAD3, CDK6, ID2, KIT, UBAP2L, CALR, PRDM1, IL7R, HIF1A	222	262	16792	2.59831	1	0.832815	0.832815
GO:0031532~actin cytoskeleton reorganization	4	1.55642	0.02385	ANXA1, GPR65, KIT, TNIK	222	47	16792	6.43742	1	0.846425	0.846425
GO:0045638~negative regulation of myeloid cell differentiation	3	1.16732	0.0254508	CDK6, ZBTB16, DLL1	222	19	16792	11.9431	1	0.846425	0.846425
GO:0050767~regulation of neurogenesis	3	1.16732	0.0254508	BCL6, DLL1, ARNTL	222	19	16792	11.9431	1	0.846425	0.846425
GO:0001934~positive regulation of protein phosphorylation	6	2.33463	0.0263663	FAM129A, ABL1, DVL3, TNIK, PLA2G6, ATG14	222	127	16792	3.57353	1	0.846425	0.846425
GO:0038096~Fc-gamma receptor signaling pathway involved in phagocytosis	6	2.33463	0.0263663	IGKC, ARPC2, IGLV1-44, ABL1, IGLC1, PLA2G6	222	127	16792	3.57353	1	0.846425	0.846425
GO:0001666~response to hypoxia	7	2.72374	0.0264346	MECP2, CST3, SMAD3, EP300, CD38, HIF1A, PAM	222	172	16792	3.07836	1	0.846425	0.846425
GO:0038095~Fc-epsilon receptor signaling pathway	7	2.72374	0.0305714	LAT2, IGKC, IGLV1-44, PSMB1, PSME4, IGLC1, MALT1	222	178	16792	2.97459	1	0.96006	0.96006
GO:0007507~heart development	7	2.72374	0.034274	GRK2, HEG1, GNAQ, EP300, GATA2, PAM, SOX4	222	183	16792	2.89332	1	1	1
GO:0090398~cellular senescence	3	1.16732	0.0363878	ID2, KAT6A, CALR	222	23	16792	9.86604	1	1	1
GO:0009880~embryonic pattern specification	3	1.16732	0.0363878	PGAP1, SMAD3, ZBTB16	222	23	16792	9.86604	1	1	1
GO:0008360~regulation of cell shape	6	2.33463	0.0377994	FMNL1, ANXA1, EPB41L3, LST1, KIT, PRPF40A	222	140	16792	3.2417	1	1	1
GO:0015798~myo-inositol transport	2	0.77821	0.038968	PGAP1, SLC5A3	222	3	16792	50.4264	1	1	1
GO:0048592~eye morphogenesis	2	0.77821	0.038968	NIPBL, COL5A1	222	3	16792	50.4264	1	1	1
GO:0032922~circadian regulation of gene expression	4	1.55642	0.0391455	KMT2A, ID2, RORA, ARNTL	222	57	16792	5.30804	1	1	1
GO:0051149~positive regulation of muscle cell differentiation	3	1.16732	0.0393584	SPAG9, CDH2, ABL1	222	24	16792	9.45495	1	1	1
GO:0045648~positive regulation of erythrocyte differentiation	3	1.16732	0.0393584	ID2, GATA2, HIF1A	222	24	16792	9.45495	1	1	1
GO:0060135~maternal process involved in female pregnancy	3	1.16732	0.0424176	KPNA6, PLA2G6, PAM	222	25	16792	9.07676	1	1	1
GO:0030097~hemopoiesis	4	1.55642	0.0426789	ZBTB16, KIT, GATA2, DLL1	222	59	16792	5.12811	1	1	1
GO:0030198~extracellular matrix organization	7	2.72374	0.0454486	CSGALNACT1, COL5A1, ITGA4, FURIN, CD47, JAM2, JAM3	222	196	16792	2.70142	1	1	1
GO:0050852~T cell receptor signaling pathway	6	2.33463	0.0461373	PTPRC, PDE4D, PSMB1, PSME4, PAG1, MALT1	222	148	16792	3.06647	1	1	1
GO:0006977~DNA damage response, signal transduction by p53 class mediator resulting in cell cycle arrest	4	1.55642	0.0482678	CNOT4, CNOT6L, EP300, SOX4	222	62	16792	4.87998	1	1	1
GO:0001656~metanephros development	3	1.16732	0.0487909	NIPBL, ID2, SPRY1	222	27	16792	8.4044	1	1	1
GO:0002223~stimulatory C-type lectin receptor signaling pathway	5	1.94553	0.0499633	PSMB1, PSME4, EP300, PRKACB, MALT1	222	105	16792	3.60189	1	1	1
GO:0050727~regulation of inflammatory response	4	1.55642	0.0502067	ANXA1, BCL6, NR1D2, NLRP1	222	63	16792	4.80252	1	1	1
GO:0097411~hypoxia-inducible factor-1alpha signaling pathway	2	0.77821	0.0516184	CYBB, HIF1A	222	4	16792	37.8198	1	1	1
GO:0042063~gliogenesis	2	0.77821	0.0516184	ANXA1, CDK6	222	4	16792	37.8198	1	1	1
GO:1900746~regulation of vascular endothelial growth factor signaling pathway	2	0.77821	0.0516184	TCF4, DLL1	222	4	16792	37.8198	1	1	1
GO:0061030~epithelial cell differentiation involved in mammary gland alveolus development	2	0.77821	0.0516184	ID2, HIF1A	222	4	16792	37.8198	1	1	1
GO:0034088~maintenance of mitotic sister chromatid cohesion	2	0.77821	0.0516184	MAU2, NIPBL	222	4	16792	37.8198	1	1	1
GO:0001922~B-1 B cell homeostasis	2	0.77821	0.0516184	ABL1, HIF1A	222	4	16792	37.8198	1	1	1
GO:0045629~negative regulation of T-helper 2 cell differentiation	2	0.77821	0.0516184	ANXA1, BCL6	222	4	16792	37.8198	1	1	1
GO:0032909~regulation of transforming growth factor beta2 production	2	0.77821	0.0516184	SMAD3, HIF1A	222	4	16792	37.8198	1	1	1
GO:0032007~negative regulation of TOR signaling	3	1.16732	0.0520995	SH3BP4, HIF1A, ARNTL	222	28	16792	8.10425	1	1	1
GO:0043161~proteasome-mediated ubiquitin-dependent protein catabolic process	7	2.72374	0.0521398	UBE2H, RNF24, PSMB1, PSME4, BTBD11, ARNTL, ANAPC2	222	203	16792	2.60826	1	1	1
GO:0000289~nuclear-transcribed mRNA poly(A) tail shortening	3	1.16732	0.0554857	CNOT4, EIF4A1, CNOT6L	222	29	16792	7.82479	1	1	1
GO:0050766~positive regulation of phagocytosis	3	1.16732	0.0554857	CD47, CALR, GATA2	222	29	16792	7.82479	1	1	1
GO:0045746~negative regulation of Notch signaling pathway	3	1.16732	0.0554857	HEY1, BCL6, GATA2	222	29	16792	7.82479	1	1	1
GO:0009966~regulation of signal transduction	3	1.16732	0.0589471	TSPYL2, CDH2, FURIN	222	30	16792	7.56396	1	1	1
GO:0007010~cytoskeleton organization	6	2.33463	0.0617935	FMNL1, ZAK, PRPF40A, TNIK, SPTAN1, SPTBN1	222	161	16792	2.81887	1	1	1
GO:0001780~neutrophil homeostasis	2	0.77821	0.0641031	ANXA1, JAM3	222	5	16792	30.2559	1	1	1
GO:0090074~negative regulation of protein homodimerization activity	2	0.77821	0.0641031	SPAG9, ITGA4	222	5	16792	30.2559	1	1	1
GO:0010991~negative regulation of SMAD protein complex assembly	2	0.77821	0.0641031	PPM1A, PMEPA1	222	5	16792	30.2559	1	1	1
GO:0001915~negative regulation of T cell mediated cytotoxicity	2	0.77821	0.0641031	PTPRC, IL7R	222	5	16792	30.2559	1	1	1
GO:0042634~regulation of hair cycle	2	0.77821	0.0641031	NIPBL, ARNTL	222	5	16792	30.2559	1	1	1
GO:0065004~protein-DNA complex assembly	2	0.77821	0.0641031	TCF4, PIAS1	222	5	16792	30.2559	1	1	1
GO:0007219~Notch signaling pathway	5	1.94553	0.0654451	CDK6, HEY1, NOTCH2NL, EP300, DLL1	222	115	16792	3.28868	1	1	1
GO:1900026~positive regulation of substrate adhesion-dependent cell spreading	3	1.16732	0.0660851	ARPC2, CALR, RREB1	222	32	16792	7.09122	1	1	1
GO:0070555~response to interleukin-1	3	1.16732	0.0697568	ANXA1, YTHDC2, CD38	222	33	16792	6.87633	1	1	1
GO:0007585~respiratory gaseous exchange	3	1.16732	0.0734937	MECP2, DACH1, CSF2RB	222	34	16792	6.67409	1	1	1
GO:0000398~mRNA splicing, via spliceosome	7	2.72374	0.073638	PABPN1, DHX15, PRPF4B, PRPF40A, HNRNPH3, HNRNPA1, SNRNP200	222	222	16792	2.38503	1	1	1
GO:1900042~positive regulation of interleukin-2 secretion	2	0.77821	0.0764241	ABL1, SPTBN1	222	6	16792	25.2132	1	1	1
GO:0046632~alpha-beta T cell differentiation	2	0.77821	0.0764241	ANXA1, ABL1	222	6	16792	25.2132	1	1	1
GO:0060267~positive regulation of respiratory burst	2	0.77821	0.0764241	IGHA2, JCHAIN	222	6	16792	25.2132	1	1	1
GO:0008285~negative regulation of cell proliferation	10	3.89105	0.0789185	CXCL8, CDK6, KMT2A, BCL6, ZBTB16, FTH1, SH3BP4, SPRY1, DLL1, SOX4	222	396	16792	1.91009	1	1	1
GO:0006397~mRNA processing	6	2.33463	0.0879705	RBM25, CNOT6L, RBM26, DHX15, HNRNPA1, SUPT6H	222	179	16792	2.53541	1	1	1
GO:0002318~myeloid progenitor cell differentiation	2	0.77821	0.0885837	KIT, JAM3	222	7	16792	21.6113	1	1	1
GO:0014009~glial cell proliferation	2	0.77821	0.0885837	AREG, SOX4	222	7	16792	21.6113	1	1	1
GO:0060563~neuroepithelial cell differentiation	2	0.77821	0.0885837	CDH2, SOX4	222	7	16792	21.6113	1	1	1
GO:0048699~generation of neurons	2	0.77821	0.0885837	CDK6, THOC2	222	7	16792	21.6113	1	1	1
GO:0006020~inositol metabolic process	2	0.77821	0.0885837	MECP2, SLC5A3	222	7	16792	21.6113	1	1	1
GO:0050798~activated T cell proliferation	2	0.77821	0.0885837	SATB1, ABL1	222	7	16792	21.6113	1	1	1
GO:0008284~positive regulation of cell proliferation	11	4.28016	0.0894224	MECP2, CST3, CNOT6L, KIT, CD47, CALR, DLL1, AREG, SOX4, IGF1R, TSPYL5	222	466	16792	1.78549	1	1	1
GO:0008333~endosome to lysosome transport	3	1.16732	0.0930773	SNX27, DENND3, ATG14	222	39	16792	5.81843	1	1	1
GO:0001756~somitogenesis	3	1.16732	0.0930773	SMAD3, EP300, DLL1	222	39	16792	5.81843	1	1	1
GO:0030890~positive regulation of B cell proliferation	3	1.16732	0.0930773	PTPRC, BCL6, CD38	222	39	16792	5.81843	1	1	1
GO:0000209~protein polyubiquitination	6	2.33463	0.0960884	RNF24, MKRN1, PSMB1, PSME4, FBXO3, TPP2	222	184	16792	2.46651	1	1	1
GO:0043124~negative regulation of I-kappaB kinase/NF-kappaB signaling	3	1.16732	0.0971585	PPM1A, ABL1, RORA	222	40	16792	5.67297	1	1	1
GO:0042127~regulation of cell proliferation	6	2.33463	0.0978714	ANXA1, BCL6, KIT, ABL1, CXCL2, PIAS1	222	185	16792	2.45318	1	1	1

## Sheet: Molecular Function
Term	Count	%	PValue	Genes	List Total	Pop Hits	Pop Total	Fold Enrichment	Bonferroni	Benjamini	FDR
GO:0005515~protein binding	152	59.144	3.581e-07	EIF4A1, PLEKHB2, CERK, RPL31, ZAK, SPPL2B, DCAF8, RORA, PRDM1, CDC14A, IGF1R, RASSF2, DACH1, CDH2, FTH1, KPNA6, FBXO3, EP300, UBAP2L, PRSS2, PRKACB, SOX4, IL13RA1, TSPYL2, RAB2A, LMO2, EBF1, CYBB, PRPF4B, THOC2, ATG14, MR1, PIAS1, MAU2, KAT6A, PSME4, AKAP9, PKP4, TNIK, UTRN, SNRNP200, TSPYL5, KMT2A, YTHDC1, YTHDC2, CSF2RB, NREP, GATA2, HIF1A, SUPT6H, GRK2, POM121C, EPB41L3, ABL1, DVL3, NLRP1, ZBT…	221	8785	16881	1.32162	0.000166145	0.000166159	0.0001658
GO:0003823~antigen binding	9	3.50195	6.02421e-05	IGLL5, IGKC, ITGA4, IGLV1-44, IGLC1, IL7R, MR1, IGHA2, JCHAIN	221	103	16881	6.67438	0.0275661	0.0139762	0.013946
GO:0034987~immunoglobulin receptor binding	5	1.94553	0.000335011	IGLL5, IGKC, IGLC1, IGHA2, JCHAIN	221	26	16881	14.6893	0.143988	0.051815	0.0517034
GO:0044822~poly(A) RNA binding	28	10.8949	0.00165144	EIF4A1, RBM25, RBM26, ZAK, RPL31, YTHDC1, YTHDC2, DDX21, SUPT6H, MECP2, BCLAF1, PABPN1, DHX15, UBAP2L, HNRNPA1, SPTBN1, PRRC2C, PRPF4B, HELZ, PRPF40A, CNOT4, MKRN1, SRPRA, KCTD12, CALR, CXORF57, HNRNPH3, SNRNP200	221	1129	16881	1.89439	0.535551	0.191567	0.191155
GO:0008022~protein C-terminus binding	9	3.50195	0.0026801	NIPBL, KSR1, ZBTB16, ABL1, EP300, PRRC2C, TCF4, NEIL1, PIAS1	221	182	16881	3.77726	0.712127	0.246672	0.246141
GO:0043425~bHLH transcription factor binding	4	1.55642	0.00318973	SMAD3, LMO2, TCF12, TCF4	221	23	16881	13.2843	0.772908	0.246672	0.246141
GO:0070888~E-box binding	4	1.55642	0.00970419	LMO2, TCF12, TCF4, ARNTL	221	34	16881	8.98643	0.989162	0.593003	0.591725
GO:0004004~ATP-dependent RNA helicase activity	5	1.94553	0.0102242	EIF4A1, YTHDC2, DHX15, DDX21, SNRNP200	221	65	16881	5.87574	0.991506	0.593003	0.591725
GO:0008134~transcription factor binding	10	3.89105	0.0124315	MECP2, SMAD3, HEY1, KAT6A, TCF12, EP300, RORA, GATA2, HIF1A, PIAS1	221	284	16881	2.6896	0.996986	0.640915	0.639534
GO:0003700~transcription factor activity, sequence-specific DNA binding	22	8.56031	0.0142332	KLF12, SMAD3, KMT2A, ZBTB16, TCF12, ARID4A, RORA, NR1D2, PRDM1, GATA2, SUPT6H, HIF1A, ARNTL, MECP2, SCML1, HEY1, BCL6, CREBRF, STAT4, TCF4, RREB1, SOX4	221	961	16881	1.74866	0.998708	0.660419	0.658996
GO:0001046~core promoter sequence-specific DNA binding	4	1.55642	0.0183773	KMT2A, NR1D2, RORA, SOX4	221	43	16881	7.10555	0.999817	0.747053	0.745443
GO:0000977~RNA polymerase II regulatory region sequence-specific DNA binding	8	3.11284	0.0193203	KLF12, SMAD3, BCL6, SATB1, LMO2, STAT4, RORA, GATA2	221	208	16881	2.93787	0.999883	0.747053	0.745443
GO:0008013~beta-catenin binding	5	1.94553	0.0222866	SMAD3, CDH2, DVL3, EP300, RORA	221	82	16881	4.6576	0.999971	0.795462	0.793747
GO:0070412~R-SMAD binding	3	1.16732	0.0301744	PPM1A, SMAD3, PMEPA1	221	21	16881	10.9121	0.999999	1	0.99791
GO:0031625~ubiquitin protein ligase binding	9	3.50195	0.0346429	UBE2H, SMAD3, PDE4D, BTBD11, CALR, HIF1A, PRKACB, ANAPC2, PIAS1	221	287	16881	2.39534	1	1	1
GO:0005010~insulin-like growth factor-activated receptor activity	2	0.77821	0.0385921	CRIM1, IGF1R	221	3	16881	50.9231	1	1	1
GO:0005086~ARF guanyl-nucleotide exchange factor activity	3	1.16732	0.0416722	CYTH3, HERC1, IQSEC1	221	25	16881	9.16615	1	1	1
GO:0002020~protease binding	5	1.94553	0.0431	CST3, KIT, DVL3, FURIN, MALT1	221	101	16881	3.78142	1	1	1
GO:0000287~magnesium ion binding	7	2.72374	0.0507949	PPM1A, NUDT7, CERK, ZAK, ABL1, ADSS, PRKACB	221	204	16881	2.62104	1	1	1
GO:0008139~nuclear localization sequence binding	3	1.16732	0.0511964	POM121C, KPNA6, TNPO2	221	28	16881	8.18407	1	1	1
GO:0005200~structural constituent of cytoskeleton	5	1.94553	0.0557802	ARPC2, EPB41L2, EPB41L3, SPTAN1, SPTBN1	221	110	16881	3.47203	1	1	1
GO:0000988~transcription factor activity, protein binding	2	0.77821	0.0634929	SMAD3, HEY1	221	5	16881	30.5538	1	1	1
GO:0005088~Ras guanyl-nucleotide exchange factor activity	5	1.94553	0.0636026	KIT, AKAP9, CSF2RB, SPTAN1, SPTBN1	221	115	16881	3.32107	1	1	1
GO:0003682~chromatin binding	10	3.89105	0.0708675	MECP2, NIPBL, KMT2A, BCL6, SATB1, WAC, EP300, TCF4, GATA2, PAM	221	391	16881	1.95357	1	1	1
GO:0001540~beta-amyloid binding	3	1.16732	0.0722547	CST3, SORL1, ITM2C	221	34	16881	6.73982	1	1	1
GO:0004896~cytokine receptor activity	3	1.16732	0.0797987	CSF2RB, IL7R, IL13RA1	221	36	16881	6.36538	1	1	1
GO:0003729~mRNA binding	5	1.94553	0.0808701	MECP2, EIF4A1, RBM25, THOC2, CALR	221	125	16881	3.05538	1	1	1
GO:0046982~protein heterodimerization activity	11	4.28016	0.0839113	SMAD3, TCF12, CYBB, DVL3, TCF4, BTBD11, HIF1A, SOX4, ABCG1, JAM2, JAM3	221	465	16881	1.80695	1	1	1
GO:0001102~RNA polymerase II activating transcription factor binding	3	1.16732	0.0875748	SMAD3, LMO2, EP300	221	38	16881	6.03036	1	1	1
GO:1990247~N6-methyladenosine-containing RNA binding	2	0.77821	0.0877516	YTHDC1, YTHDC2	221	7	16881	21.8242	1	1	1
GO:0004691~cAMP-dependent protein kinase activity	2	0.77821	0.0877516	PRKX, PRKACB	221	7	16881	21.8242	1	1	1
GO:0005078~MAP-kinase scaffold activity	2	0.77821	0.0877516	SPAG9, KSR1	221	7	16881	21.8242	1	1	1
GO:0001077~transcriptional activator activity, RNA polymerase II core promoter proximal region sequence-specific binding	7	2.72374	0.0889336	TCF12, FOXJ2, EBF1, TCF4, GATA2, HIF1A, SOX4	221	236	16881	2.26565	1	1	1
GO:0051015~actin filament binding	5	1.94553	0.0941973	FMNL1, ARPC2, HIP1R, ABL1, UTRN	221	132	16881	2.89336	1	1	1
GO:0050681~androgen receptor binding	3	1.16732	0.0955661	EP300, CALR, PIAS1	221	40	16881	5.72885	1	1	1
GO:0004386~helicase activity	4	1.55642	0.0994944	EIF4A1, ANXA1, HELZ, SNRNP200	221	85	16881	3.59457	1	1	1

## Sheet: Cellular Component
Term	Count	%	PValue	Genes	List Total	Pop Hits	Pop Total	Fold Enrichment	Bonferroni	Benjamini	FDR
GO:0005654~nucleoplasm	61	23.7354	2.81682e-05	RBM25, RIF1, SPPL2B, ARID4A, FAM208B, RORA, PRDM1, AFF3, CDC14A, NIPBL, HEY1, KPNA6, FBXO3, PMEPA1, EP300, PRKACB, SOX4, TSPYL2, KLF12, ANXA1, PRPF4B, PRPF40A, THOC2, PIAS1, PPM1A, MAU2, NUP50, KAT6A, WAC, TNIK, HNRNPH3, NEIL1, UTRN, SNRNP200, ABCG1, ANAPC2, PFKFB3, KMT2A, SATB1, DDX21, GATA2, HIF1A, ARNTL, BCLAF1, PABPN1, SNX27, EPB41L2, PSMB1, ABL1, STAT4, HNRNPA1, RREB1, IVNS1ABP, SMAD3, PCIF1…	236	2784	18224	1.69197	0.00844289	0.00847862	0.00825327
GO:0016607~nuclear speck	12	4.66926	6.26982e-05	RBM25, BCLAF1, PABPN1, YTHDC1, ZBTB16, PSME4, WAC, PRPF40A, THOC2, HIF1A, RREB1, PIAS1	236	201	18224	4.61017	0.0186958	0.00943608	0.00918528
GO:0070062~extracellular exosome	59	22.9572	0.000137145	EIF4A1, SLC25A3, RPL31, SLC2A5, N4BP2L2, JCHAIN, DOCK10, NIPBL, UBL3, CDH2, FTH1, CD38, IGLC1, SPTAN1, PRKACB, RAB2A, ANXA1, CR1, ITGA4, HLA-E, LAT2, TNIK, KCTD12, CD47, UTRN, VAMP2, FAM129A, FURIN, GLRX, CST3, LMAN1, IGKC, EPB41L2, PSMB1, SH3BP4, HNRNPA1, ADSS, IGHA2, RREB1, SPTBN1, SPAG9, CRIM1, LYZ, SORL1, IGLL5, GATM, FMNL1, PTPRC, COL5A1, RAB14, ARPC2, GNAQ, SRPRA, GNB4, CALR, PAM, NUCB2, LG…	236	2811	18224	1.62078	0.0404429	0.0137602	0.0133945
GO:0016020~membrane	48	18.677	0.00032	EIF4A1, SLC25A3, RPL31, SPPL2B, LST1, PDE3B, FAM129A, DDX21, FURIN, PLA2G6, PIK3CG, IGF1R, DOCK10, LMAN1, GRK2, HERC1, CDH2, KPNA6, CD38, HNRNPA1, SPTAN1, NKTR, CMTM7, ALG9, KSR1, ITGA4, IQSEC1, PDE4D, PRRC2C, HELZ, PRPF40A, HLA-F, SORL1, GPR137B, HLA-E, EML4, PPM1A, FMNL1, PTPRC, GNAQ, KIT, SRPRA, CALR, UTRN, SNRNP200, IL7R, PAM, VAMP2	236	2200	18224	1.68481	0.0918408	0.02408	0.02344
GO:0005667~transcription factor complex	10	3.89105	0.000926507	IVNS1ABP, DACH1, SMAD3, LMO2, TCF12, EP300, TCF4, GATA2, HIF1A, ARNTL	236	193	18224	4.00105	0.243466	0.0557757	0.0542933
GO:0009897~external side of plasma membrane	10	3.89105	0.00184357	IGLL5, PTPRC, IGKC, HEG1, KIT, IGLC1, CALR, IL7R, IGHA2, ABCG1	236	213	18224	3.62537	0.426173	0.0924857	0.0900276
GO:0042629~mast cell granule	4	1.55642	0.00237143	LAT2, ANXA1, KIT, PIK3CG	236	21	18224	14.7086	0.510636	0.101972	0.0992615
GO:0005737~cytoplasm	88	34.2412	0.00321527	EIF4A1, RBM25, RIF1, ZAK, LST1, SLC40A1, DCAF8, FAM208B, PRDM1, AFF3, AQP3, PIK3CG, CDC14A, RASSF2, DACH1, HEY1, HERC1, CDH2, FTH1, DHX15, NFATC2IP, KPNA6, FBXO3, EP300, UBAP2L, TNPO2, SOX4, C8ORF88, TSPYL2, KLF12, CNOT6L, ANXA1, TCF12, HTR3A, PRPF40A, ATG14, EML4, NUP50, PKP4, TNIK, NEIL1, UTRN, GOLGA8A, KMT2A, FAM129A, NOTCH2NL, RGPD6, PRKX, NREP, PLA2G6, HIF1A, MALT1, ARNTL, LMAN1, BCLAF1, GRK…	236	5222	18224	1.3013	0.620673	0.120975	0.117759
GO:0008091~spectrin	3	1.16732	0.00561536	EPB41L2, SPTAN1, SPTBN1	236	9	18224	25.7401	0.816399	0.181802	0.17697
GO:0071556~integral component of lumenal side of endoplasmic reticulum membrane	4	1.55642	0.00603995	SPPL2B, CALR, HLA-F, HLA-E	236	29	18224	10.6511	0.838546	0.181802	0.17697
GO:0005681~spliceosomal complex	6	2.33463	0.00740481	IVNS1ABP, RBM25, WAC, HNRNPH3, HNRNPA1, SNRNP200	236	94	18224	4.92896	0.893237	0.202623	0.197237
GO:0042612~MHC class I protein complex	3	1.16732	0.00843452	HLA-F, MR1, HLA-E	236	11	18224	21.0601	0.921884	0.211566	0.205943
GO:0005634~nucleus	87	33.8521	0.0132684	EIF4A1, SLC25A3, RIF1, ZAK, DCAF8, ARID4A, FAM208B, RORA, PRDM1, AFF3, N4BP2L2, AQP3, AREG, CDC14A, MECP2, NIPBL, RASSF2, SCML1, DACH1, HEY1, FTH1, DHX15, NFATC2IP, KPNA6, CD38, EP300, TNPO2, SOX4, TSPYL2, RAB2A, CNOT6L, ANXA1, TCF12, LMO2, EBF1, ATG14, PIAS1, PPM1A, MAU2, KAT6A, RUFY2, PSME4, WAC, TNIK, HNRNPH3, NEIL1, SNRNP200, TSPYL5, KMT2A, SATB1, YTHDC1, YTHDC2, DDX21, GLRX, PRKX, NREP, GATA…	236	5415	18224	1.24066	0.982056	0.295613	0.287756
GO:0045335~phagocytic vesicle	4	1.55642	0.0137494	FMNL1, RAB14, CYBB, ATG14	236	39	18224	7.92003	0.984506	0.295613	0.287756
GO:0031901~early endosome membrane	6	2.33463	0.0172631	ANXA1, RAB14, SNX27, PMEPA1, HLA-F, HLA-E	236	116	18224	3.99416	0.994708	0.346412	0.337205
GO:0005886~plasma membrane	68	26.4591	0.0199294	CERK, RIF1, GPR65, SPPL2B, SLC40A1, MSMO1, SLC2A5, AQP3, PIK3CG, IGF1R, UBL3, CDH2, CD38, PMEPA1, IGLC1, PRKACB, IL13RA1, TSPYL2, ANXA1, CR1, ITGA4, RHBDF2, CYBB, HTR3A, HLA-F, MR1, HLA-E, LAT2, KIT, PKP4, CD47, UTRN, ABCG1, VAMP2, OR1A1, FAM129A, CSF2RB, FURIN, DLL1, SLC5A3, MALT1, CYTH3, GRK2, IGKC, EPB41L2, IGLV1-44, EPB41L3, ADSS, SCN3A, PAG1, JAM2, JAM3, SMAD3, ZBTB16, CRIM1, SLC16A14, FMNL1…	236	4121	18224	1.2742	0.997664	0.374921	0.364957
GO:0000139~Golgi membrane	15	5.83658	0.0220034	HS3ST3B1, RAB2A, CSGALNACT1, RNF24, SPPL2B, LST1, FURIN, HLA-F, AREG, HLA-E, CYTH3, LMAN1, RAB14, PMEPA1, ABCG1	236	591	18224	1.95991	0.998765	0.38959	0.379235
GO:0042571~immunoglobulin complex, circulating	3	1.16732	0.0245098	IGLL5, IGKC, IGLC1	236	19	18224	12.1927	0.99943	0.405947	0.395158
GO:0032116~SMC loading complex	2	0.77821	0.0256246	MAU2, NIPBL	236	2	18224	77.2203	0.999596	0.405947	0.395158
GO:0012507~ER to Golgi transport vesicle membrane	4	1.55642	0.0294473	LMAN1, HLA-F, AREG, HLA-E	236	52	18224	5.94003	0.999876	0.443182	0.431403
GO:0016605~PML body	5	1.94553	0.0380498	SATB1, ZBTB16, KAT6A, ARNTL, PIAS1	236	98	18224	3.93981	0.999992	0.478974	0.466244
GO:0071752~secretory dimeric IgA immunoglobulin complex	2	0.77821	0.0381906	IGHA2, JCHAIN	236	3	18224	51.4802	0.999992	0.478974	0.466244
GO:0071748~monomeric IgA immunoglobulin complex	2	0.77821	0.0381906	IGHA2, JCHAIN	236	3	18224	51.4802	0.999992	0.478974	0.466244
GO:0071751~secretory IgA immunoglobulin complex	2	0.77821	0.0381906	IGHA2, JCHAIN	236	3	18224	51.4802	0.999992	0.478974	0.466244
GO:0019013~viral nucleocapsid	3	1.16732	0.0502479	HNRNPH3, HNRNPA1, SNRNP200	236	28	18224	8.27361	1	0.604984	0.588905
GO:0005794~Golgi apparatus	18	7.00389	0.055811	RAB2A, LST1, PDE3B, CYBB, SORL1, LMAN1, RAB14, HERC1, ARPC2, KAT6A, AKAP9, SPRY1, CALR, GOLGA8A, ABCG1, NUCB2, ITM2C, JAM3	236	863	18224	1.61062	1	0.64612	0.628947
GO:0048471~perinuclear region of cytoplasm	14	5.44747	0.060132	SPAG9, HIP1R, CYBB, MALT1, CST3, RAB14, ABL1, PKP4, TNIK, CALR, PAM, PRKACB, VAMP2, ITM2C	236	621	18224	1.74088	1	0.670361	0.652544
GO:0016604~nuclear body	3	1.16732	0.0673324	ZBTB16, CREBRF, RREB1	236	33	18224	7.02003	1	0.723823	0.704585
GO:0005911~cell-cell junction	6	2.33463	0.0731501	CDH2, HEG1, EPB41L3, KIT, PKP4, AQP3	236	172	18224	2.69373	1	0.759248	0.739069
GO:0042383~sarcolemma	4	1.55642	0.0971818	ANXA1, SSPN, SLC2A5, UTRN	236	85	18224	3.6339	1	0.934923	0.910074
GO:0016021~integral component of membrane	77	29.9611	0.0978744	SLC25A3, PGAP1, PLEKHB2, CERK, TMEM41B, GPR65, FAM69B, SPPL2B, LST1, PDE3B, MS4A7, SLC40A1, MSMO1, SLC2A5, AQP3, AREG, IGF1R, CDH2, C10ORF128, FTH1, CD38, PMEPA1, IL13RA1, ALG9, CR1, ITGA4, HEG1, RHBDF2, CYBB, HTR3A, HLA-F, TMX2-CTNND1, MR1, HLA-E, LAT2, SLC25A16, ARMCX3, PPM1A, NUP50, KIT, CD47, ABCG1, VAMP2, OR1A1, TMEM87A, NDUFB8, CSF2RB, FURIN, PLA2G6, DLL1, SLC5A3, TMEM243, LMAN1, POM121C, S…	236	5163	18224	1.15165	1	0.934923	0.910074
GO:0005802~trans-Golgi network	5	1.94553	0.0993938	RAB14, FURIN, PAM, SORL1, VAMP2	236	136	18224	2.83898	1	0.934923	0.910074

## Sheet: Pathways
Term	Count	%	PValue	Genes	List Total	Pop Hits	Pop Total	Fold Enrichment	Bonferroni	Benjamini	FDR
hsa04970:Salivary secretion	7	2.72374	0.00221463	CST3, PRB1, GNAQ, CD38, LYZ, PRKACB, VAMP2	109	86	6879	5.13687	0.356736	0.440711	0.440711
hsa05200:Pathways in cancer	14	5.44747	0.0082541	SMAD3, CXCL8, ZBTB16, HIF1A, PIK3CG, IGF1R, CDK6, GNAQ, KIT, GNB4, ABL1, DVL3, EP300, PRKACB	109	393	6879	2.2482	0.807831	0.799395	0.799395
hsa04550:Signaling pathways regulating pluripotency of stem cells	7	2.72374	0.0224481	SMAD3, RIF1, ID2, KAT6A, DVL3, PIK3CG, IGF1R	109	140	6879	3.1555	0.98909	0.799395	0.799395
hsa04514:Cell adhesion molecules (CAMs)	7	2.72374	0.023878	PTPRC, CDH2, ITGA4, HLA-F, JAM2, JAM3, HLA-E	109	142	6879	3.11106	0.991847	0.799395	0.799395
hsa04630:Jak-STAT signaling pathway	7	2.72374	0.0261358	STAT4, EP300, CSF2RB, IL7R, PIK3CG, PIAS1, IL13RA1	109	145	6879	3.04669	0.994857	0.799395	0.799395
hsa04110:Cell cycle	6	2.33463	0.0450166	SMAD3, CDK6, ABL1, EP300, CDC14A, ANAPC2	109	124	6879	3.05371	0.999895	0.799395	0.799395
hsa05166:HTLV-I infection	9	3.50195	0.0457252	SMAD3, DVL3, EP300, CALR, HLA-F, PRKACB, PIK3CG, ANAPC2, HLA-E	109	254	6879	2.23618	0.99991	0.799395	0.799395
hsa05202:Transcriptional misregulation in cancer	7	2.72374	0.047089	CXCL8, KMT2A, BCL6, ID2, ZBTB16, LMO2, IGF1R	109	167	6879	2.64533	0.999932	0.799395	0.799395
hsa04640:Hematopoietic cell lineage	5	1.94553	0.0474325	CR1, ITGA4, KIT, CD38, IL7R	109	87	6879	3.62702	0.999937	0.799395	0.799395
hsa04914:Progesterone-mediated oocyte maturation	5	1.94553	0.0474325	PDE3B, PRKACB, PIK3CG, IGF1R, ANAPC2	109	87	6879	3.62702	0.999937	0.799395	0.799395
hsa05032:Morphine addiction	5	1.94553	0.0543494	GRK2, PDE4D, PDE3B, GNB4, PRKACB	109	91	6879	3.46759	0.999985	0.799395	0.799395
hsa05164:Influenza A	7	2.72374	0.0554615	IVNS1ABP, CXCL8, PABPN1, EP300, FURIN, PRSS2, PIK3CG	109	174	6879	2.53891	0.999988	0.799395	0.799395
hsa03040:Spliceosome	6	2.33463	0.0576416	RBM25, DHX15, PRPF40A, THOC2, HNRNPA1, SNRNP200	109	133	6879	2.84707	0.999993	0.799395	0.799395
hsa04068:FoxO signaling pathway	6	2.33463	0.0591584	SMAD3, BCL6, EP300, IL7R, PIK3CG, IGF1R	109	134	6879	2.82583	0.999995	0.799395	0.799395
hsa04066:HIF-1 signaling pathway	5	1.94553	0.0637244	PFKFB3, EP300, HIF1A, PIK3CG, IGF1R	109	96	6879	3.28698	0.999998	0.799395	0.799395
hsa04014:Ras signaling pathway	8	3.11284	0.0642729	KSR1, KIT, GNB4, ABL1, PLA2G6, PRKACB, PIK3CG, IGF1R	109	226	6879	2.23399	0.999998	0.799395	0.799395
hsa04916:Melanogenesis	5	1.94553	0.0717986	GNAQ, KIT, DVL3, EP300, PRKACB	109	100	6879	3.1555	1	0.840466	0.840466
hsa05142:Chagas disease (American trypanosomiasis)	5	1.94553	0.0803721	SMAD3, CXCL8, GNAQ, CALR, PIK3CG	109	104	6879	3.03414	1	0.844179	0.844179
hsa04144:Endocytosis	8	3.11284	0.0840753	CYTH3, SMAD3, GRK2, ARPC2, IQSEC1, HLA-F, IGF1R, HLA-E	109	241	6879	2.09494	1	0.844179	0.844179
hsa05146:Amoebiasis	5	1.94553	0.0848422	CXCL8, COL5A1, GNAQ, PRKACB, PIK3CG	109	106	6879	2.97689	1	0.844179	0.844179
