# Supplementary material for: Elevated Vulnerability of Chronic Leukemia Patients to COVID-19 Infection: A Systems Biology Approach
Source: Dr. Sulaiman Al Habib Med J. 2022 May 13;4(1):32–45. doi: 10.1007/s44229-022-00005-y (PMC9099323; doi:10.1007/s44229-022-00005-y)
Supplement: Supplementary file 3 — Supplementary file3 Gene enrichment analysis of up-regulated DEGs from chronic lymphocytic and chronic myelogenous samples of leukemia (XLSX 29 KB) [file 44229_2022_5_MOESM3_ESM.xlsx]

## Sheet: Title
Supplementary File 4: Gene enrichment analysis of down regulated DEGs from chronic lymphocytic and chronic myelogenous sample of Leukemia

## Sheet: Biological Process
GO Term	Count	%	PValue	Genes	List Total	Pop Hits	Pop Total	Fold Enrichment	Bonferroni	Benjamini	FDR
GO:0060071~Wnt signaling pathway, planar cell polarity pathway	8	3.3195	0.000183547	PSMD8, CDC42, PSMB6, PSMC5, PSMD4, DVL2, ROR1, CELSR1	217	92	16792	6.72891	0.203426	0.205867	0.205867
GO:0032956~regulation of actin cytoskeleton organization	6	2.48963	0.000332312	BST2, CCDC88A, DLC1, TWF2, FSCN1, CELSR1	217	47	16792	9.87862	0.337545	0.205867	0.205867
GO:0006635~fatty acid beta-oxidation	5	2.07469	0.00241618	HADHA, ECHS1, ECI1, HSD17B4, HIBCH	217	44	16792	8.79346	0.950077	0.758786	0.758786
GO:0032259~methylation	6	2.48963	0.00248479	MTAP, AHCY, ASMTL, SMYD4, METTL8, COQ5	217	73	16792	6.3602	0.954155	0.758786	0.758786
GO:0050852~T cell receptor signaling pathway	8	3.3195	0.00306209	PSMD8, PSMB6, STOML2, PSMC5, PSMD4, UBE2D2, TRAC, SKAP1	217	148	16792	4.18284	0.977624	0.758786	0.758786
GO:0032981~mitochondrial respiratory chain complex I assembly	5	2.07469	0.00877523	NDUFA8, NDUFB8, TIMMDC1, NDUFA10, NDUFAF1	217	63	16792	6.14147	0.999982	1	1
GO:0002479~antigen processing and presentation of exogenous peptide antigen via MHC class I, TAP-dependent	5	2.07469	0.00877523	PSMD8, PSMB6, PSMC5, PSMD4, NCF4	217	63	16792	6.14147	0.999982	1	1
GO:0000209~protein polyubiquitination	8	3.3195	0.00988913	PSMD8, PSMB6, PSMC5, TRIM6, PSMD4, UBE2D2, SIAH1, BCL2	217	184	16792	3.36446	0.999996	1	1
GO:0006886~intracellular protein transport	9	3.73444	0.0115188	TBCK, SNX18, GGA3, ERP29, AP3D1, TLK1, VPS45, TBC1D22A, KPNB1	217	236	16792	2.95103	0.999999	1	1
GO:0030837~negative regulation of actin filament polymerization	3	1.24481	0.0117018	KANK1, MKKS, TWF2	217	13	16792	17.8575	1	1	1
GO:0007005~mitochondrion organization	5	2.07469	0.0173609	STOML2, PARP1, YME1L1, TFB1M, PHB2	217	77	16792	5.02484	1	1	1
GO:0006120~mitochondrial electron transport, NADH to ubiquinone	4	1.65975	0.0250678	NDUFA8, NDUFB8, NDUFA10, NDUFAF1	217	49	16792	6.31694	1	1	1
GO:0006521~regulation of cellular amino acid metabolic process	4	1.65975	0.0278136	PSMD8, PSMB6, PSMC5, PSMD4	217	51	16792	6.06921	1	1	1
GO:0010629~negative regulation of gene expression	6	2.48963	0.0321226	CDC42, MKKS, TRIM6, ERP29, GAS2L1, NME1	217	137	16792	3.38901	1	1	1
GO:0030336~negative regulation of cell migration	5	2.07469	0.0342331	BST2, KANK1, DLC1, IL24, BCL2	217	95	16792	4.07276	1	1	1
GO:0051289~protein homotetramerization	4	1.65975	0.0420548	SHMT2, ATPIF1, CBR4, CRYZ	217	60	16792	5.15883	1	1	1
GO:0002223~stimulatory C-type lectin receptor signaling pathway	5	2.07469	0.0466328	PSMD8, PSMB6, PSMC5, PSMD4, UBE2D2	217	105	16792	3.68488	1	1	1
GO:0043161~proteasome-mediated ubiquitin-dependent protein catabolic process	7	2.90456	0.0475921	PSMD8, PSMB6, PSMC5, PSMD4, HECTD3, SIAH1, ARRB1	217	203	16792	2.66836	1	1	1
GO:0002326~B cell lineage commitment	2	0.829876	0.0504732	BCL2, TCF3	217	4	16792	38.6912	1	1	1
GO:0033152~immunoglobulin V(D)J recombination	2	0.829876	0.0504732	TCF3, FOXP1	217	4	16792	38.6912	1	1	1
GO:0038061~NIK/NF-kappaB signaling	4	1.65975	0.0532179	PSMD8, PSMB6, PSMC5, PSMD4	217	66	16792	4.68985	1	1	1
GO:0006888~ER to Golgi vesicle-mediated transport	6	2.48963	0.0558634	COG8, TRAPPC2L, LMAN2L, LMAN2, COG4, RANGRF	217	160	16792	2.90184	1	1	1
GO:0097193~intrinsic apoptotic signaling pathway	3	1.24481	0.0566113	SIVA1, PMAIP1, SGPP1	217	30	16792	7.73825	1	1	1
GO:0090090~negative regulation of canonical Wnt signaling pathway	6	2.48963	0.0596083	PSMD8, PSMB6, PSMC5, PSMD4, LEF1, DVL2	217	163	16792	2.84844	1	1	1
GO:0098609~cell-cell adhesion	8	3.3195	0.0612371	RAB10, PSMB6, PCMT1, TWF2, FSCN1, EPS8L2, TAGLN2, PFKP	217	271	16792	2.28435	1	1	1
GO:0071300~cellular response to retinoic acid	4	1.65975	0.0613702	TESC, TWF2, WNT3, TEAD2	217	70	16792	4.42186	1	1	1
GO:0033138~positive regulation of peptidyl-serine phosphorylation	4	1.65975	0.0613702	CDC42, TRIM6, BCL2, ARRB1	217	70	16792	4.42186	1	1	1
GO:0032534~regulation of microvillus assembly	2	0.829876	0.0626901	FSCN1, PLD1	217	5	16792	30.953	1	1	1
GO:0051436~negative regulation of ubiquitin-protein ligase activity involved in mitotic cell cycle	4	1.65975	0.0634943	PSMD8, PSMB6, PSMC5, PSMD4	217	71	16792	4.35958	1	1	1
GO:2001244~positive regulation of intrinsic apoptotic signaling pathway	3	1.24481	0.0670302	SIAH1, BCL2, PMAIP1	217	33	16792	7.03477	1	1	1
GO:0090263~positive regulation of canonical Wnt signaling pathway	5	2.07469	0.0693098	PSMD8, PSMB6, PSMC5, PSMD4, DVL2	217	120	16792	3.22427	1	1	1
GO:0007030~Golgi organization	4	1.65975	0.0700674	CDC42, LMAN2L, LMAN2, COG4	217	74	16792	4.18284	1	1	1
GO:0072593~reactive oxygen species metabolic process	3	1.24481	0.0743001	ATPIF1, BCL2, PMAIP1	217	35	16792	6.63278	1	1	1
GO:0051437~positive regulation of ubiquitin-protein ligase activity involved in regulation of mitotic cell cycle transition	4	1.65975	0.0746134	PSMD8, PSMB6, PSMC5, PSMD4	217	76	16792	4.07276	1	1	1
GO:0006869~lipid transport	4	1.65975	0.0746134	ABCA6, SPNS1, ABCA9, ESYT1	217	76	16792	4.07276	1	1	1
GO:0035020~regulation of Rac protein signal transduction	2	0.829876	0.0747506	RASGRF1, ARF6	217	6	16792	25.7942	1	1	1
GO:0001843~neural tube closure	4	1.65975	0.0769345	DLC1, DVL2, CELSR1, TEAD2	217	77	16792	4.01987	1	1	1
GO:0042769~DNA damage response, detection of DNA damage	3	1.24481	0.0780256	PARP1, RPA1, USP1	217	36	16792	6.44854	1	1	1
GO:0031295~T cell costimulation	4	1.65975	0.079287	CDC42, CD5, TRAC, CTLA4	217	78	16792	3.96833	1	1	1
GO:0038095~Fc-epsilon receptor signaling pathway	6	2.48963	0.080118	PSMD8, PSMB6, PSMC5, PSMD4, UBE2D2, NFATC1	217	178	16792	2.6084	1	1	1
GO:0031145~anaphase-promoting complex-dependent catabolic process	4	1.65975	0.0816708	PSMD8, PSMB6, PSMC5, PSMD4	217	79	16792	3.9181	1	1	1
GO:0030854~positive regulation of granulocyte differentiation	2	0.829876	0.0866566	TESC, LEF1	217	7	16792	22.1093	1	1	1
GO:0006919~activation of cysteine-type endopeptidase activity involved in apoptotic process	4	1.65975	0.0915091	BCL2L13, CRADD, DLC1, PMAIP1	217	83	16792	3.72928	1	1	1
GO:0060070~canonical Wnt signaling pathway	4	1.65975	0.0915091	CDC42, LEF1, DVL2, WNT3	217	83	16792	3.72928	1	1	1
GO:0045184~establishment of protein localization	3	1.24481	0.0934819	WHRN, FLNA, KPNB1	217	40	16792	5.80369	1	1	1
GO:0043497~regulation of protein heterodimerization activity	2	0.829876	0.0984101	CDC42, BCL2	217	8	16792	19.3456	1	1	1
GO:0022612~gland morphogenesis	2	0.829876	0.0984101	BCL2, GDF7	217	8	16792	19.3456	1	1	1
GO:0007264~small GTPase mediated signal transduction	7	2.90456	0.098568	CDC42, RAB10, RASGRF1, RRAS2, RAB27B, PLD1, ARF6	217	246	16792	2.20194	1	1	1

## Sheet: Molecular Process
Term	Count	%	PValue	Genes	List Total	Pop Hits	Pop Total	Fold Enrichment	Bonferroni	Benjamini	FDR
GO:0044822~poly(A) RNA binding	30	12.4481	0.000303648	FASTKD1, CSTF3, BCCIP, TWF2, PEBP1, TFB1M, HSD17B10, REPIN1, MRPL3, PPP1CC, GANAB, MRPL40, FXR2, PSMD4, FLNA, RPS9, PARP1, PRMT1, FUS, SPATS2, EDF1, CKAP4, NME1, BST2, EBNA1BP2, HNRNPF, FSCN1, CCDC86, HNRNPC, KPNB1	219	1129	16881	2.04824	0.120554	0.128443	0.12814
GO:0005515~protein binding	138	57.2614	0.000777229	STEAP3, UBE2D2, NCF4, BCCIP, PEBP1, AUP1, PHB2, RXFP1, FAM134C, PPP1CC, PCMT1, PSMD4, UROD, TRAPPC12, NEK3, TBC1D22A, ZBP1, RPS9, COG8, TRAPPC2L, SFMBT1, PRKCB, ENTPD5, COG4, ATP11A, CCNB1IP1, FOXP1, MTAP, SPNS1, FSCN1, CCDC86, ROR1, TAGLN2, SKAP1, ISCU, KPNB1, SHMT2, ZC4H2, CSTF3, TWF2, BRCC3, PLD1, KIAA0040, PRPSAP1, NCKIPSD, BCL2L13, FXR2, ATXN1, ASUN, DVL2, PMAIP1, ASL, KCNN4, WNT3, UBE2F, NF…	219	8785	16881	1.21085	0.280282	0.164384	0.163995
GO:0030331~estrogen receptor binding	5	2.07469	0.00127938	PARP1, FUS, LEF1, ARRB1, PHB2	219	37	16881	10.4165	0.41814	0.180393	0.179966
GO:0003857~3-hydroxyacyl-CoA dehydrogenase activity	3	1.24481	0.00441607	HADHA, HSD17B4, HSD17B10	219	8	16881	28.9058	0.846205	0.466999	0.465895
GO:0008168~methyltransferase activity	6	2.48963	0.00743472	SHMT2, PRMT1, EDF1, SMYD4, METTL8, COQ5	219	94	16881	4.92014	0.957431	0.516112	0.514892
GO:0047485~protein N-terminus binding	6	2.48963	0.00846332	SMARCE1, NFE2, PPP1CC, PARP1, PHB2, ARF6	219	97	16881	4.76797	0.972545	0.516112	0.514892
GO:0042802~identical protein binding	19	7.88382	0.00854087	AHCY, PARP1, SHMT2, PRMT1, FUS, SIAH1, NMI, NME1, PRPSAP1, CDC42, RNF135, ATXN1, FXR2, PSMD4, DVL2, BCL2, TCF4, ASL, HNRNPC	219	749	16881	1.95536	0.973439	0.516112	0.514892
GO:0098641~cadherin binding involved in cell-cell adhesion	10	4.14938	0.0132765	RAB10, PSMB6, PCMT1, TWF2, FSCN1, FLNA, EPS8L2, TAGLN2, CLIC1, PFKP	219	290	16881	2.65801	0.996495	0.701997	0.700337
GO:0030674~protein binding, bridging	5	2.07469	0.0175884	TRIM6, CRADD, DVL2, FSCN1, GATAD2A	219	77	16881	5.00534	0.99945	0.826656	0.824702
GO:0031489~myosin V binding	3	1.24481	0.0198737	RAB10, FUS, RAB27B	219	17	16881	13.6027	0.999795	0.840656	0.838668
GO:0008134~transcription factor binding	9	3.73444	0.0315132	PSMC5, TRIM6, PSMD4, PARP1, LEF1, BCL2, FLNA, ARRB1, TCF3	219	284	16881	2.44275	0.999999	1	1
GO:0016508~long-chain-enoyl-CoA hydratase activity	2	0.829876	0.0382459	HADHA, HSD17B4	219	3	16881	51.3881	1	1	1
GO:0003705~transcription factor activity, RNA polymerase II distal enhancer sequence-specific binding	4	1.65975	0.0537293	LEF1, NFATC1, TEAD2, FOXP1	219	66	16881	4.67165	1	1	1
GO:0000062~fatty-acyl-CoA binding	3	1.24481	0.057007	HADHA, GCDH, DBI	219	30	16881	7.70822	1	1	1
GO:0004857~enzyme inhibitor activity	3	1.24481	0.057007	PRPSAP1, ATPIF1, ARRB1	219	30	16881	7.70822	1	1	1
GO:0048273~mitogen-activated protein kinase p38 binding	2	0.829876	0.0629306	PRMT1, NFATC1	219	5	16881	30.8329	1	1	1
GO:0004300~enoyl-CoA hydratase activity	2	0.829876	0.0750354	HADHA, ECHS1	219	6	16881	25.6941	1	1	1
GO:0051287~NAD binding	3	1.24481	0.0862237	HADHA, AHCY, PARP1	219	38	16881	6.08544	1	1	1
GO:0042803~protein homodimerization activity	15	6.22407	0.0913013	TESC, ATPIF1, HSD17B4, GDF7, BST2, CCDC88A, FXR2, GRPEL1, GLIPR2, ERP29, BCL2, FLNA, TCF4, TCF3, TBC1D22A	219	730	16881	1.58388	1	1	1
GO:0003824~catalytic activity	6	2.48963	0.0969186	MTAP, PCYT2, ECI1, PGGHG, PLD1, GART	219	188	16881	2.46007	1	1	1

## Sheet: Cellular Component
Term	Count	%	PValue	Genes	List Total	Pop Hits	Pop Total	Fold Enrichment	Bonferroni	Benjamini	FDR
GO:0070062~extracellular exosome	62	25.7261	5.10982e-06	PIGR, UBE2D2, ECI1, ARPC1B, MPI, PEBP1, DBI, AUP1, PHB2, PSMD8, MYDGF, PCMT1, TUBB6, GLIPR2, CLIC1, HIBCH, TOR3A, RPS9, PRKCB, ENTPD5, RRAS2, EDF1, CKAP4, NME1, MTAP, ERP29, FSCN1, TAGLN2, GART, KPNB1, ARF6, AHCY, ECHS1, NDRG3, SHMT2, TWF2, CRYZ, PSMB6, CDC42, GANAB, APOM, FXR2, FAM213B, LMAN2, FLNA, EPS8L2, ASL, WNT3, DDTL, RAB27B, KRT10, RAB10, BST2, SNX18, PSMC5, COPS6, MARCKS, EIF3I, LAMTOR2,…	227	2811	18224	1.77072	0.00141442	0.00141542	0.00139498
GO:0005743~mitochondrial inner membrane	18	7.46888	3.8041e-05	NDUFA8, NDUFB8, STOML2, TIMMDC1, SHMT2, ECI1, NDUFA10, ABCA9, PHB2, UQCRHL, HADHA, MRPL3, MRPL40, SPNS1, YME1L1, SLC25A20, NDUFAF1, SLC25A6	227	441	18224	3.27681	0.0104822	0.00526868	0.0051926
GO:0005739~mitochondrion	33	13.6929	0.000235493	GCDH, NDUFB8, ECHS1, FASTKD1, SHMT2, ECI1, HSD17B4, TFB1M, PHB2, HSD17B10, BCL2L13, PPP1CC, MRPL40, GRPEL1, SH3BP5, PMAIP1, SLC25A20, CLIC1, HIBCH, NDUFA8, C21ORF33, TIMMDC1, SIVA1, PARP1, ATPIF1, COQ5, HADHA, LYRM1, BCL2, YME1L1, ISCU, CCDC90B, SLC25A6	227	1331	18224	1.99046	0.0631566	0.0217438	0.0214298
GO:0016020~membrane	46	19.0871	0.000468565	STOML2, SELPLG, LMAN2L, NCF4, GLT8D1, HSD17B4, AUP1, NENF, STON2, PLD1, PHB2, CDC42, UGCG, GANAB, FXR2, LMAN2, CLPTM1, FLNA, CTLA4, FILIP1L, CLIC1, COG8, RPS9, ICMT, PARP1, AP3D1, RRAS2, ATP11A, KRT10, CKAP4, NME1, BST2, CCDC88A, PSMC5, CD5, HNRNPF, ERP29, BCL2, YME1L1, MCM5, HNRNPC, ESYT1, CKLF, PFKP, KPNB1, ARF6	227	2200	18224	1.67862	0.121749	0.0324481	0.0319796
GO:0005737~cytoplasm	88	36.5145	0.000847465	STEAP3, MPI, ARRB1, STON2, MEA1, PHB2, PCMT1, PPP1CC, TUBB6, TRIM6, PSMD4, UROD, NEK3, CLIC1, ZBP1, DFFB, RPS9, RMI2, TRAPPC2L, PRKCB, PRMT1, TESC, SPATS2, ASMTL, EDF1, SETSIP, NME1, MTAP, FSCN1, ROR1, GART, SKAP1, ISCU, KPNB1, CDC42SE1, KANK1, AHCY, NDRG3, SHMT2, ZC4H2, LEF1, TWF2, BRCC3, HSD17B10, CRYZ, RNF135, PSMB6, CDC42, ATXN1, FXR2, FAM213B, HECTD3, ASUN, DVL2, SH3BP5, FLNA, EPS8L2, ASL, S…	227	5222	18224	1.35289	0.209308	0.0469496	0.0462716
GO:0005759~mitochondrial matrix	12	4.97925	0.00266114	GCDH, ECHS1, GRPEL1, SHMT2, ECI1, NDUFA10, TFB1M, HSD17B10, HIBCH, CBR4, ISCU, PRIMPOL	227	327	18224	2.94613	0.521987	0.115271	0.113606
GO:0043209~myelin sheath	8	3.3195	0.00291298	CDC42, EHD3, FAM213B, NDUFA10, FSCN1, BCL2, SERINC5, ARF6	227	152	18224	4.22537	0.554284	0.115271	0.113606
GO:0010008~endosome membrane	8	3.3195	0.00838542	STEAP3, EHD3, SNX18, GGA3, NCF4, AP3D1, LAMTOR2, VPS45	227	185	18224	3.47165	0.902953	0.250493	0.246876
GO:0005634~nucleus	85	35.2697	0.00926158	BCCIP, PEBP1, ARRB1, NENF, PHB2, PSMD8, PPP1CC, TUBB6, HPF1, TRIM6, MRPL40, PSMD4, TRAPPC12, TLK1, NEK3, CLIC1, TEAD2, ZBP1, DFFB, RPS9, RMI2, PARP1, SFMBT1, PRKCB, PRMT1, TESC, EDF1, SETSIP, FOXP1, NME1, MTAP, EBNA1BP2, CCDC86, MCM5, SKAP1, ISCU, SLC25A6, KANK1, AHCY, SHMT2, CSTF3, ZC4H2, LEF1, BRCC3, PRIMPOL, NCKIPSD, PSMB6, REPIN1, BCL2L13, ATXN1, FXR2, GRPEL1, HECTD3, ASUN, DVL2, USP1, FLNA, …	227	5415	18224	1.2602	0.92403	0.250493	0.246876
GO:0005925~focal adhesion	12	4.97925	0.00982436	CDC42, RAB10, PPP1CC, MARCKS, RPS9, EHD3, DLC1, ARPC1B, RRAS2, FLNA, PTPN12, ARF6	227	391	18224	2.4639	0.935093	0.250493	0.246876
GO:0005654~nucleoplasm	49	20.332	0.00994739	UBE2D2, ARRB1, NENF, CELSR1, PSMD8, PSMD4, UROD, TEAD2, DFFB, RPS9, RMI2, PARP1, SFMBT1, PRKCB, PRMT1, SETSIP, FOXP1, YME1L1, MCM5, KPNB1, GTF3C6, CSTF3, LEF1, BRCC3, PSMB6, ATXN1, ASUN, USP1, HIVEP2, SMARCE1, NFE2, TIMMDC1, SIVA1, FUS, RPA1, AP3D1, NFATC1, RFXANK, NMI, GATAD2A, LYRM1, SNX18, PSMC5, COPS6, HNRNPF, RANGRF, TAF6, TCF3, HNRNPC	227	2784	18224	1.41301	0.937289	0.250493	0.246876
GO:0022624~proteasome accessory complex	3	1.24481	0.018422	PSMD8, PSMC5, PSMD4	227	17	18224	14.1674	0.994203	0.39091	0.385265
GO:0032587~ruffle membrane	5	2.07469	0.0189844	KANK1, TESC, DLC1, EPS8L2, NME1	227	82	18224	4.89524	0.995054	0.39091	0.385265
GO:0005913~cell-cell adherens junction	10	4.14938	0.0197572	RAB10, PSMB6, PCMT1, TWF2, FSCN1, FLNA, EPS8L2, TAGLN2, CLIC1, PFKP	227	323	18224	2.48551	0.996024	0.39091	0.385265
GO:0005747~mitochondrial respiratory chain complex I	4	1.65975	0.0228201	NDUFA8, NDUFB8, NDUFA10, NDUFAF1	227	49	18224	6.55363	0.998329	0.421412	0.415326
GO:0070469~respiratory chain	3	1.24481	0.025119	NDUFA8, NDUFA10, UQCRHL	227	20	18224	12.0423	0.99913	0.434873	0.428593
GO:0005741~mitochondrial outer membrane	6	2.48963	0.0382684	PPP1CC, BCL2, PMAIP1, ATP5G2, PHB2, NME1	227	149	18224	3.23283	0.99998	0.562469	0.554346
GO:0000502~proteasome complex	4	1.65975	0.0384181	PSMD8, PSMB6, PSMC5, PSMD4	227	60	18224	5.35213	0.999981	0.562469	0.554346
GO:0005829~cytosol	53	21.9917	0.0385809	UBE2D2, ARPC1B, RASGRF1, NCF4, MPI, PEBP1, ARRB1, PSMD8, PCMT1, PPP1CC, TRIM6, PSMD4, UROD, ZBP1, DFFB, MKKS, RPS9, TRAPPC2L, PRKCB, PRMT1, GAB1, NME1, MTAP, FSCN1, GART, SKAP1, ISCU, KPNB1, AHCY, CRYZ, RNF135, NCKIPSD, PSMB6, CDC42, FAM213B, DVL2, FLNA, PMAIP1, ASL, CRADD, SIAH1, NFATC1, PTPN12, CCDC88A, PSMC5, EHD3, DLC1, EIF3I, BCL2, HNRNPC, CDK14, PFKP, ITPA	227	3315	18224	1.28354	0.999982	0.562469	0.554346
GO:0005793~endoplasmic reticulum-Golgi intermediate compartment	4	1.65975	0.0524074	MYDGF, LMAN2L, LMAN2, TRAPPC12	227	68	18224	4.72247	1	0.706794	0.696587
GO:0012505~endomembrane system	5	2.07469	0.0535836	TBCK, PITPNM2, NENF, ADTRP, TBC1D22A	227	114	18224	3.52114	1	0.706794	0.696587
GO:0070552~BRISC complex	2	0.829876	0.0604937	SHMT2, BRCC3	227	5	18224	32.1128	1	0.76167	0.750671
GO:0005758~mitochondrial intermembrane space	4	1.65975	0.0642887	NDUFA8, NLN, STOML2, SHMT2	227	74	18224	4.33956	1	0.769547	0.758434
GO:0000139~Golgi membrane	13	5.39419	0.0666755	COG8, TRAPPC2L, LMAN2L, COG4, AP3D1, ARRB1, PLD1, CDC42, RAB10, UGCG, GLIPR2, LMAN2, VPS45	227	591	18224	1.76593	1	0.769547	0.758434
GO:0008180~COP9 signalosome	3	1.24481	0.0697468	NCKIPSD, COPS6, STOML2	227	35	18224	6.88131	1	0.772794	0.761635
GO:0031982~vesicle	5	2.07469	0.0751953	SPNS1, EPS8L2, TAGLN2, KCNN4, CLIC1	227	128	18224	3.13601	1	0.801119	0.78955
GO:0005788~endoplasmic reticulum lumen	6	2.48963	0.0910253	MYDGF, TOR3A, GANAB, ERP29, COL9A2, WNT3	227	192	18224	2.50881	1	0.913801	0.900605
GO:0000790~nuclear chromatin	6	2.48963	0.0923698	SMARCE1, DFFB, NFATC1, TCF4, TCF3, HNRNPC	227	193	18224	2.49581	1	0.913801	0.900605

## Sheet: Pathways
Term	Count	%	PValue	Genes	List Total	Pop Hits	Pop Total	Fold Enrichment	Bonferroni	Benjamini	FDR
hsa01130:Biosynthesis of antibiotics	10	4.14938	0.00522673	HADHA, GCDH, ECHS1, ICMT, SHMT2, ASL, HSD17B10, GART, PFKP, NME1	107	212	6879	3.03253	0.628588	0.880193	0.880193
hsa04666:Fc gamma R-mediated phagocytosis	6	2.48963	0.00931422	CDC42, MARCKS, PRKCB, ARPC1B, PLD1, ARF6	107	84	6879	4.59212	0.829435	0.880193	0.880193
hsa00071:Fatty acid degradation	4	1.65975	0.0264344	HADHA, GCDH, ECHS1, ECI1	107	42	6879	6.12283	0.993676	1	1
hsa03050:Proteasome	4	1.65975	0.0298333	PSMD8, PSMB6, PSMC5, PSMD4	107	44	6879	5.84452	0.996734	1	1
hsa00280:Valine, leucine and isoleucine degradation	4	1.65975	0.0353433	HADHA, ECHS1, HSD17B10, HIBCH	107	47	6879	5.47147	0.998887	1	1
hsa01100:Metabolic pathways	27	11.2033	0.046665	GCDH, NDUFB8, ECHS1, AHCY, SHMT2, NDUFA10, MPI, HSD17B4, ATP5G2, PLD1, HSD17B10, UGCG, GANAB, FAM213B, UROD, ASL, HIBCH, NDUFA8, PCYT2, UQCRHL, NME1, COQ5, HADHA, MTAP, GART, PFKP, ITPA	107	1219	6879	1.42397	0.99988	1	1
hsa00062:Fatty acid elongation	3	1.24481	0.0560712	HADHA, ECHS1, ELOVL6	107	25	6879	7.71477	0.999982	1	1
hsa04310:Wnt signaling pathway	6	2.48963	0.0613815	PRKCB, LEF1, SIAH1, DVL2, NFATC1, WNT3	107	138	6879	2.79521	0.999994	1	1
hsa05012:Parkinson's disease	6	2.48963	0.0676841	NDUFA8, NDUFB8, NDUFA10, ATP5G2, UQCRHL, SLC25A6	107	142	6879	2.71647	0.999998	1	1
hsa00640:Propanoate metabolism	3	1.24481	0.0685947	HADHA, ECHS1, HIBCH	107	28	6879	6.88818	0.999999	1	1
hsa04144:Endocytosis	8	3.3195	0.0778126	CDC42, RAB10, EHD3, ARPC1B, ARRB1, VPS45, PLD1, ARF6	107	241	6879	2.1341	1	1	1
hsa00410:beta-Alanine metabolism	3	1.24481	0.0819372	HADHA, ECHS1, HIBCH	107	31	6879	6.22159	1	1	1
hsa04390:Hippo signaling pathway	6	2.48963	0.0831354	PPP1CC, LEF1, DVL2, WNT3, TEAD2, GDF7	107	151	6879	2.55456	1	1	1
hsa05205:Proteoglycans in cancer	7	2.90456	0.0877841	CDC42, PPP1CC, PRKCB, GAB1, RRAS2, FLNA, WNT3	107	200	6879	2.25014	1	1	1
hsa01200:Carbon metabolism	5	2.07469	0.0963132	HADHA, ECHS1, SHMT2, HIBCH, PFKP	107	113	6879	2.84468	1	1	1
