# Supplementary material for: Elevated Vulnerability of Chronic Leukemia Patients to COVID-19 Infection: A Systems Biology Approach
Source: Dr. Sulaiman Al Habib Med J. 2022 May 13;4(1):32–45. doi: 10.1007/s44229-022-00005-y (PMC9099323; doi:10.1007/s44229-022-00005-y)
Supplement: Supplementary file 4 — Supplementary file4 Gene enrichment analysis of down-regulated DEGs from chronic lymphocytic and chronic myelogenous samples of leukemia (XLSX 31 KB) [file 44229_2022_5_MOESM4_ESM.xlsx]

## Sheet: GSE8835_UP-regulated
Table S1: List of identified DEGs by the GEO2R analysis of GSE8835 GEO datasets (P-value＜0.05, |logFC|≥1）
Genes ymbol	P.Value	logFC
IGK///IGKC	1.86226e-07	1.21187
RUFY2	3.54295e-12	0.986285
HNRNPA1	7.65987e-10	0.966811
RORA	7.21768e-09	0.896939
FAM208B	1.49926e-12	0.893373
RORA	4.32546e-08	0.879773
NOTCH2NL	8.08469e-08	0.879408
NKTR	1.63443e-07	0.874972
CDC14A	5.84169e-07	0.852777
TNIK	8.56342e-11	0.839397
GOLGA8A	6.78583e-07	0.792835
PRPF40A	6.1081e-14	0.790768
TSPYL2	1.5369e-06	0.783801
ARNTL	1.43767e-10	0.742594
NKTR	3.38476e-09	0.740727
POM121C	1.45118e-11	0.728049
DDX21	9.15181e-07	0.721587
IGK///IGKC	1.47344e-06	0.714388
RGPD6///RGPD8///RGPD3///RGPD4///RGPD5	4.10635e-07	0.713384
VAMP2	9.77082e-10	0.707226
SLC25A36	2.80448e-07	0.706439
ARMCX3	1.27578e-09	0.697092
RUNX1-IT1	7.49203e-12	0.693458
MKRN1	1.88103e-12	0.690611
HIF1A	1.35493e-06	0.681575
SLC5A3	7.73166e-11	0.678028
IVNS1ABP	1.64375e-09	0.666265
TPP2	9.41365e-13	0.657293
SCML1	6.76315e-07	0.647785
LOC101928634///SENP3-EIF4A1///SNORD10///SNORA48///SNORA67///EIF4A1	1.59096e-07	0.644862
AKAP9	1.46902e-11	0.643656
N4BP2L2	1.42037e-06	0.632038
EML4	6.17032e-07	0.620445
SPPL2B	5.05141e-08	0.615037
HNRNPH3	1.43619e-07	0.614788
PGAP1	6.41747e-08	0.606935
SPTAN1	9.20991e-10	0.600796
IVNS1ABP	7.72633e-09	0.595832
2006-03-01	5.43142e-07	0.592045
GRK2	3.66291e-07	0.577767
RBM25	1.01187e-08	0.574843
ARNTL	1.56842e-08	0.573395
TMEM41B	4.18613e-09	0.569021
RBM25	1.25252e-07	0.566625
FMNL1	7.1975e-08	0.564475
STAT4	1.0704e-06	0.561934
ADSS	7.37812e-12	0.543493
PRRC2C	1.51622e-10	0.538858
SLCO3A1	3.4939e-09	0.538215
RBM26	1.06659e-06	0.533544
PTPRC	3.10684e-07	0.532717
HNRNPA1	2.73848e-09	0.531076
NLRP1	9.85756e-09	0.526924
PSME4	6.19714e-07	0.525427
KPNA6	5.77457e-07	0.52398
PRRC2C	5.49933e-07	0.5216
ATP6V1G2-DDX39B///SNORD84///DDX39B	2.74146e-07	0.505061
ATG16L1	1.31308e-06	0.5046
YTHDC1	2.79021e-07	0.503035
IVNS1ABP	1.66041e-09	0.502087
KLF12	1.9792e-07	0.50173
PRPF4B	1.96626e-06	0.501422
NUP50	3.77259e-08	0.500313
PPM1A	1.17691e-06	0.500311
NIPBL	6.67364e-07	0.499185
HEG1	4.57764e-07	0.493159
HNRNPH3	1.22059e-06	0.491001
KAT6A	5.56671e-08	0.489169
PRKY///PRKX	6.56097e-07	0.485647
EP300	1.41873e-09	0.484675
CALR	2.98947e-07	0.476865
TMEM87A	3.17802e-07	0.473935
NDUFB8	1.50105e-06	0.472573
PABPN1	1.6351e-07	0.468222
DHX15	6.8502e-07	0.465012
WAC	2.42549e-09	0.464843
LOC100506123///LOC100506076	1.88415e-06	0.460715
TTC3P1///TTC3	8.72587e-07	0.458395
UBAP2L	8.05519e-07	0.454928
TCF12	1.22674e-07	0.453665
NLRP1	6.05928e-08	0.452605
DCAF8	5.56192e-07	0.441769
RNF24	2.50587e-08	0.433143
IQSEC1	1.6333e-07	0.415694
BSDC1	7.046e-07	0.414736
MECP2	9.07666e-11	0.414466
FURIN	9.22101e-07	0.411284
TNPO2	6.36323e-08	0.405038
HNRNPA1	8.46437e-07	0.399892
ARPC2	1.37364e-06	0.3949
PLEKHB2	1.57824e-06	0.393321
TMEM41B	1.75047e-06	0.389282
PSMB1	4.04229e-07	0.388297
HERC1	6.88249e-07	0.38761
SETD5	1.73427e-06	0.385224
DVL3	1.74996e-07	0.375456
NFATC2IP	1.26564e-06	0.371991
TNFAIP2	2.15641e-09	0.37199
LMAN1	3.75802e-07	0.360876
SPAG9	8.60797e-08	0.360418
IGLJ3	1.91713e-06	0.358901
SRPRA	3.84302e-09	0.358609
KMT2A	3.24277e-07	0.357242
CD47	1.05748e-06	0.352742
PROSER1	5.50534e-09	0.348978
SNX27	5.14997e-07	0.348479
YTHDC2	3.79894e-07	0.345816
IQSEC1	5.55085e-07	0.345149
THOC2	1.02366e-06	0.343591
ZBTB7A	9.48902e-09	0.338769
PLA2G6	7.90908e-07	0.332118
IFI44	4.3308e-09	0.331375
HELZ	1.40191e-06	0.320617
RREB1	1.76156e-06	0.310399
ABL1	1.91444e-06	0.308887
SGSM2	1.00643e-06	0.302771
MAU2	1.38869e-06	0.299377
CNOT4	7.19856e-07	0.295026
FOXJ2	3.63423e-08	0.294538
SUPT6H	3.48031e-07	0.293438
UTRN	1.71073e-06	0.286629
ANAPC2	1.06829e-07	0.286541
PRB1	2.99927e-07	0.284305
EFHC2	5.6491e-07	0.283063
RIF1	9.34787e-07	0.278268
MR1	1.1113e-06	0.272466
LOC101929240///SNRNP200	5.93455e-07	0.264852
PCIF1	1.13335e-06	0.260431
ALG9	6.29993e-07	0.255801
TNIK	4.64093e-08	0.254625
SLC25A3	1.50269e-06	0.231778
RAB14	9.30525e-08	0.216302

## Sheet: GSE39411_UP-regulated
Table S2: List of identified DEGs by the GEO2R analysis of GSE9411 GEO datasets (P-value＜0.05, |logFC|≥1）
Gene symbol	P Value	logFC
IGLV1-44	5.83682e-113	8.12441
PAG1	3.8197e-107	7.85939
PAG1	1.74803e-87	5.91629
IGHV4-31///IGHM///IGHG3///IGHG2///IGHG1///IGHD///IGHA2///IGHA1///IGH	1.9301e-76	6.70057
IGLL5	1.17605e-75	5.21134
CSGALNACT1	9.40689e-75	6.07146
ITGA4	6.95698e-73	6.09109
IGLC1	2.36524e-72	6.35719
IGKC	3.76192e-72	8.52472
CDK6	8.74769e-71	5.86353
ZAK	3.47593e-70	4.579
DENND3	3.89634e-70	3.92006
IGLJ3///IGLV1-44///CKAP2///IGLV@///IGLC1	5.98638e-70	7.7737
FAM169A	2.54029e-69	5.41837
IGLJ3///IGLV@///IGLC1	2.86488e-68	6.12739
CMTM7	2.94745e-66	3.06956
IGHV4-31///IGHA1	1.20231e-64	5.58065
HS3ST3B1	3.83452e-64	5.02343
IGLJ3///IGLV1-44///CKAP2///IGLV@///IGLC1	6.36602e-64	5.06557
SPRY1	4.75638e-62	4.80454
SORL1	5.44e-61	3.07008
PMEPA1	2.66727e-60	6.13264
FAM69B	5.62707e-59	4.67281
PFKFB3	1.11878e-57	3.13369
SMAD3	3.91514e-57	2.70758
SNX22	1.76366e-56	2.18384
IGHA2///IGHA1///IGH	4.65983e-54	3.01039
C10orf128	2.44968e-53	1.42499
IGLV1-44	6.40248e-53	4.72775
ITGA4	5.31345e-52	5.66345
SCN3A	7.26861e-52	4.19431
SCML1	1.01753e-51	4.38679
OR1A1	1.27043e-51	4.38707
PMEPA1	2.91892e-51	5.36083
PMEPA1	1.33563e-50	5.23242
SLC40A1	2.42934e-50	4.97753
SORL1	7.90263e-49	5.39173
PAM	9.61142e-49	5.31791
GATA2	2.22225e-48	3.71844
SORL1	2.50524e-48	5.47698
IGHV4-31///IGHM///IGHG3///IGHG1///IGHA1	5.04651e-48	6.99348
LOC100293211	5.88264e-48	4.2367
SCML1	3.39944e-47	4.1557
JAM3	3.43764e-47	1.871
CDK6	5.71144e-47	3.04888
CST3	1.1345e-46	2.03161
EBF1	1.59129e-46	4.64254
ID2	2.44634e-46	4.07626
KIT	3.05777e-46	4.31271
CXorf57	3.3779e-46	4.82017
BTNL9	3.94595e-46	1.63819
ITGA4	1.68011e-45	4.82773
CSF2RB	2.58336e-45	1.85836
AQP3	8.29233e-45	2.17419
IL13RA1	1.01964e-44	2.0315
CYTH3	1.10287e-44	4.00708
SATB1	2.23387e-44	4.17129
LYZ	2.87948e-44	6.94441
ITGA4	3.39048e-44	3.37998
LOC101929500///CRIM1	5.26766e-44	4.15142
MIR631///NEIL1	5.81122e-44	6.23129
ANXA1	6.87258e-44	1.92106
ZBTB16	1.01461e-43	2.0348
FAM129A	6.02121e-43	3.11155
LST1	6.31261e-43	4.35189
SMAD3	1.53503e-42	3.65491
JCHAIN	2.29517e-42	8.00001
FTH1	3.2899e-42	2.22522
EBF1	7.5119e-42	6.1745
IGLC1	1.13494e-41	5.3435
ITM2C	2.15974e-41	3.05488
IGLV1-44	3.92852e-41	3.96062
PDE3B	6.99658e-41	1.9013
DLL1	7.80007e-41	4.5952
SPPL2B	1.02363e-40	2.30091
KCTD12	3.18234e-40	3.34284
PKP4	7.07313e-40	4.22973
SMAD3	8.77017e-40	4.41113
SPRY1	9.67065e-40	3.33557
FAM169A	1.32134e-39	4.35384
SSPN	1.91378e-39	3.08055
SOX4	2.02022e-39	1.22713
RHBDF2	5.37846e-39	2.66705
LOC101929500///CRIM1	1.16541e-38	4.04348
C12orf75	1.40541e-38	3.9416
FAM101B	1.98103e-38	1.97905
PRKACB	1.989e-38	3.2228
NUCB2	2.05507e-38	3.38725
EPB41L2	2.7442e-38	1.63308
DENND3	3.10804e-38	1.39373
SLC2A5	3.23623e-38	4.04014
LOC401320	3.36361e-38	1.31532
PRKACB	4.46854e-38	3.79845
LMO2	5.13392e-38	1.80083
GLRX	6.48145e-38	3.54642
HTR3A	7.15582e-38	1.42793
CD38	9.08824e-38	2.91048
CXCL2	1.13571e-37	4.39339
EBF1	1.97649e-37	4.92703
IGLJ3///CKAP2///IGLV@///IGLC1	2.06844e-37	4.63527
MS4A7	2.34081e-37	3.55429
SATB1	2.57012e-37	4.29003
SSPN	5.40266e-37	2.59498
FAM101B	6.83681e-37	2.08466
IL7R	7.89564e-37	3.08714
TMX2-CTNND1///CTNND1	1.00816e-36	1.40349
PDE4D	1.36806e-36	2.54267
SATB1	1.60148e-36	3.45507
SERPINB9P1	1.81315e-36	1.53158
CXCL8	2.28554e-36	5.26929
GNB4	2.31429e-36	4.79401
C8orf88	2.39952e-36	3.16656
HIP1R	5.00567e-36	2.27276
CYBB	8.70449e-36	2.8784
EBF1	1.12014e-35	4.03878
CYBB	1.14831e-35	3.72206
NREP	1.75099e-35	1.60766
SLC2A5	2.76372e-35	3.07176
C8orf60	2.82889e-35	1.24374
LAT2	3.35277e-35	2.25346
KSR1	3.71898e-35	1.02157
CR1	5.18687e-35	3.79225
IGLV1-44	1.01427e-34	4.34339
PRDM1	1.54905e-34	1.73836
PDE3B	1.90545e-34	1.62687
GNAQ	2.17104e-34	3.46498
CDK6	3.46349e-34	2.90567
GPR65	3.57293e-34	2.41788

## Sheet: GSE24739_UP-regulated
Table S3: List of identified DEGs by the GEO2R analysis of GSE24739 GEO datasets (P-value＜0.05, |logFC|≥1）
Gene symbol	P Value	logFC
CXorf57	7.19802e-13	1.86491
SDK2	1.5428e-11	3.2194
CREBRF	4.02021e-11	1.62595
KLHL24	1.20668e-10	2.2766
SPTBN1	5.99744e-10	1.95593
PIAS1	6.60787e-10	1.19571
EPB41L3	1.45223e-09	1.07752
CREBRF	2.47245e-09	2.05456
GPR137B	2.67377e-09	1.29705
BTBD11	4.294e-09	2.11205
EPB41L3	6.98079e-09	1.06257
USP42	7.28853e-09	1.00137
NUDT7	7.89133e-09	1.04549
HEY1	7.94478e-09	2.34561
SH3BP4	1.01157e-08	2.66787
TBC1D8///RPL31	1.94543e-08	1.42328
AFF3	2.70551e-08	2.17735
TSPYL5	3.60404e-08	1.45983
CREBRF	3.79049e-08	1.92761
LINC00849///SLC25A16	3.92194e-08	1.11112
HEY1	4.35132e-08	1.52327
INAFM2	4.9325e-08	1.73492
INAFM2	7.36609e-08	1.40361
GATM	9.27364e-08	1.27664
C9orf43	1.22841e-07	1.39859
SLC16A14	1.30067e-07	1.53377
ATG14	1.57851e-07	1.13395
DOCK10	1.7951e-07	1.74947
UBL3	1.9146e-07	1.09442
CNOT6L	2.55759e-07	1.3135
KAT6A	3.4313e-07	1.0072
RGL4	3.73852e-07	1.56017
SPAG9	3.98743e-07	1.32406
ABCG1	4.25724e-07	1.56302
IDS	4.34549e-07	1.77912
TMEM243	4.94992e-07	2.05117
NR1D2	5.1144e-07	1.60372
PIK3CG	5.12085e-07	1.38659
JAM2	6.23792e-07	1.30346
BCLAF1	7.68823e-07	1.00186
CERK	8.02832e-07	1.24888
SCML1	8.04896e-07	1.14528
LGMN	8.24205e-07	1.75429
FAM226B///FAM226A	8.46073e-07	1.31942
RASSF2	1.02602e-06	1.63575
FAM102B	1.20867e-06	1.03023
CDH2	1.27253e-06	1.25919
ABCG1	1.34347e-06	1.60109
WDR20	1.42589e-06	1.37807
FBXO3	1.4338e-06	1.07516
COL5A1	1.47184e-06	1.40913
KLHL24	1.56974e-06	1.60574
KAT6A	1.91324e-06	1.34663
TCF4	1.98817e-06	1.42756
DACH1	2.15079e-06	1.78134
DACH1	2.28626e-06	1.36755
ARID4A	2.29261e-06	1.03766
BCL6	2.62775e-06	2.36482
MALT1	2.80842e-06	1.40576
AREG	2.8147e-06	2.87891
RAB2A	3.17967e-06	1.31927
IGF1R	3.25455e-06	1.13234
UBE2H	3.51054e-06	1.24086
TUSC1	3.53323e-06	2.19904
HLA-F	3.6393e-06	1.12132
CREBRF	3.74247e-06	1.82211
COL5A1	3.75906e-06	1.69466
C1QTNF4	3.87736e-06	2.90168
HLA-E	4.03273e-06	1.12084
ABCG1	4.12604e-06	1.81832
PRSS2	5.11448e-06	1.27265
MSMO1	5.27378e-06	1.7547
KLHL24	5.54711e-06	1.77767
MALT1	5.61523e-06	1.41353

## Sheet: Overlap UP-regulated DEGs
261 Unique DEGs in "GSE8835", "GSE24739" and "GSE39411".
IGK///IGKC
RUFY2
HNRNPA1
RORA
FAM208B
RORA
NOTCH2NL
NKTR
CDC14A
TNIK
GOLGA8A
PRPF40A
TSPYL2
ARNTL
NKTR
POM121C
DDX21
IGK///IGKC
RGPD6///RGPD8///RGPD3///RGPD4///RGPD5
VAMP2
SLC25A36
ARMCX3
RUNX1-IT1
MKRN1
HIF1A
SLC5A3
IVNS1ABP
TPP2
SCML1
LOC101928634///SENP3-EIF4A1///SNORD10///SNORA48///SNORA67///EIF4A1
AKAP9
N4BP2L2
EML4
SPPL2B
HNRNPH3
PGAP1
SPTAN1
IVNS1ABP
2006-03-01
GRK2
RBM25
ARNTL
TMEM41B
RBM25
FMNL1
STAT4
ADSS
PRRC2C
SLCO3A1
RBM26
PTPRC
HNRNPA1
NLRP1
PSME4
KPNA6
PRRC2C
ATP6V1G2-DDX39B///SNORD84///DDX39B
ATG16L1
YTHDC1
IVNS1ABP
KLF12
PRPF4B
NUP50
PPM1A
NIPBL
HEG1
HNRNPH3
KAT6A
PRKY///PRKX
EP300
CALR
TMEM87A
NDUFB8
PABPN1
DHX15
WAC
LOC100506123///LOC100506076
TTC3P1///TTC3
UBAP2L
TCF12
NLRP1
DCAF8
RNF24
IQSEC1
BSDC1
MECP2
FURIN
TNPO2
HNRNPA1
ARPC2
PLEKHB2
TMEM41B
PSMB1
HERC1
SETD5
DVL3
NFATC2IP
TNFAIP2
LMAN1
SPAG9
IGLJ3
SRPRA
KMT2A
CD47
PROSER1
SNX27
YTHDC2
IQSEC1
THOC2
ZBTB7A
PLA2G6
IFI44
HELZ
RREB1
ABL1
SGSM2
MAU2
CNOT4
FOXJ2
SUPT6H
UTRN
ANAPC2
PRB1
EFHC2
RIF1
MR1
LOC101929240///SNRNP200
PCIF1
ALG9
TNIK
SLC25A3
RAB14
CXorf57
SDK2
CREBRF
KLHL24
SPTBN1
PIAS1
EPB41L3
CREBRF
GPR137B
BTBD11
EPB41L3
USP42
NUDT7
HEY1
SH3BP4
TBC1D8///RPL31
AFF3
TSPYL5
CREBRF
LINC00849///SLC25A16
HEY1
INAFM2
INAFM2
GATM
C9orf43
SLC16A14
ATG14
DOCK10
UBL3
CNOT6L
KAT6A
RGL4
SPAG9
ABCG1
IDS
TMEM243
NR1D2
PIK3CG
JAM2
BCLAF1
CERK
SCML1
LGMN
FAM226B///FAM226A
RASSF2
FAM102B
CDH2
ABCG1
WDR20
FBXO3
COL5A1
KLHL24
KAT6A
TCF4
DACH1
DACH1
ARID4A
BCL6
MALT1
AREG
RAB2A
IGF1R
UBE2H
TUSC1
HLA-F
CREBRF
COL5A1
C1QTNF4
HLA-E
ABCG1
PRSS2
MSMO1
KLHL24
MALT1
IGLV1-44
PAG1
PAG1
IGHV4-31///IGHM///IGHG3///IGHG2///IGHG1///IGHD///IGHA2///IGHA1///IGH
IGLL5
CSGALNACT1
ITGA4
IGLC1
IGKC
CDK6
ZAK
DENND3
IGLJ3///IGLV1-44///CKAP2///IGLV@///IGLC1
FAM169A
IGLJ3///IGLV@///IGLC1
CMTM7
IGHV4-31///IGHA1
HS3ST3B1
IGLJ3///IGLV1-44///CKAP2///IGLV@///IGLC1
SPRY1
SORL1
PMEPA1
FAM69B
PFKFB3
SMAD3
SNX22
IGHA2///IGHA1///IGH
C10orf128
IGLV1-44
ITGA4
SCN3A
SCML1
OR1A1
PMEPA1
PMEPA1
SLC40A1
SORL1
PAM
GATA2
SORL1
IGHV4-31///IGHM///IGHG3///IGHG1///IGHA1
LOC100293211
SCML1
JAM3
CDK6
CST3
EBF1
ID2
KIT
CXorf57
BTNL9
ITGA4
CSF2RB
AQP3
IL13RA1
CYTH3
SATB1
LYZ
ITGA4
LOC101929500///CRIM1
MIR631///NEIL1
ANXA1
ZBTB16
FAM129A
LST1
SMAD3
JCHAIN
FTH1
EBF1
IGLC1
ITM2C
IGLV1-44
PDE3B
DLL1
SPPL2B
KCTD12
PKP4
SMAD3
SPRY1
FAM169A
SSPN
SOX4
RHBDF2
LOC101929500///CRIM1
C12orf75
FAM101B
PRKACB
NUCB2
EPB41L2
DENND3
SLC2A5
LOC401320
PRKACB
LMO2
GLRX
HTR3A
CD38
CXCL2
EBF1
IGLJ3///CKAP2///IGLV@///IGLC1
MS4A7
SATB1
SSPN
FAM101B
IL7R
TMX2-CTNND1///CTNND1
PDE4D
SATB1
SERPINB9P1
CXCL8
GNB4
C8orf88
HIP1R
CYBB
EBF1
CYBB
NREP
SLC2A5
C8orf60
LAT2
KSR1
CR1
IGLV1-44
PRDM1
PDE3B
GNAQ
CDK6
GPR65
